# Supplementary material for: 5-Cyclo­hexyl-2-(4-fluoro­phen­yl)-3-methyl­sulfinyl-1-benzofuran
Source: Acta Crystallogr Sect E Struct Rep Online. 2011 Jan 22;67(Pt 2):o470. doi: 10.1107/S1600536811002297 (PMC3051523; doi:10.1107/S1600536811002297)
Supplement: Supplementary file 2 [file e-67-0o470-Isup2.hkl]

# 
# h,k,l, Fc-squared, Fo-squared, sigma(Fo-squared) and status flag 
# 
data_I
_shelx_title ' 1053 IN PBCA' 
_shelx_refln_list_code          4 
_shelx_F_calc_maximum      352.75 
_exptl_crystal_F_000      1504.00 
_reflns_d_resolution_high  0.7703 
 
loop_ 
 _symmetry_equiv_pos_as_xyz 
 'x, y, z' 
 '-x+1/2, -y, z+1/2' 
 'x+1/2, -y+1/2, -z' 
 '-x, y+1/2, -z+1/2' 
 '-x, -y, -z' 
 'x-1/2, y, -z-1/2' 
 '-x-1/2, y-1/2, z' 
 'x, -y-1/2, z-1/2' 
 
_cell_length_a    16.4070 
_cell_length_b    11.3751 
_cell_length_c    18.7490 
_cell_angle_alpha  90.000 
_cell_angle_beta   90.000 
_cell_angle_gamma  90.000 
 
_shelx_F_squared_multiplier     1.000 
 
loop_ 
 _refln_index_h 
 _refln_index_k 
 _refln_index_l 
 _refln_F_squared_calc 
 _refln_F_squared_meas 
 _refln_F_squared_sigma 
 _refln_observed_status 
   2   0   0     3883.32     4089.56    114.43 o 
   4   0   0   124433.12    93029.16   2510.86 o 
   6   0   0     1847.01     1712.67     53.96 o 
  10   0   0      836.41      902.38     32.56 o 
  16   0   0     1331.30     1334.04     55.82 o 
  18   0   0      146.30      169.31     21.40 o 
  20   0   0     1136.01     1126.58     59.54 o 
   2   1   0     3456.21     3417.91     55.81 o 
   4   1   0        1.05       -0.35      2.39 o 
   6   1   0     4697.93     4808.49     97.25 o 
   8   1   0      507.46      584.71     19.60 o 
  10   1   0      547.57      483.58     18.94 o 
  12   1   0      824.42      799.12     37.21 o 
  14   1   0       23.04       24.88      5.49 o 
  16   1   0       38.79       31.94      7.57 o 
  18   1   0       38.31       39.76      9.52 o 
  20   1   0       32.47       31.98     12.09 o 
   0   2   0     4910.48     4490.59     88.62 o 
   2   2   0     2175.47     1985.08     36.04 o 
   4   2   0     2429.53     2953.12     51.36 o 
   6   2   0     1038.77      882.58     27.15 o 
   8   2   0       10.12       -1.69      3.57 o 
  10   2   0     1433.80     1496.76     42.62 o 
  12   2   0     6210.58     6257.58    174.43 o 
  14   2   0     2628.23     2395.50     89.31 o 
  16   2   0      260.92      274.25     14.36 o 
  18   2   0      806.02      912.14     32.40 o 
  20   2   0      711.96      719.92     31.51 o 
   2   3   0     3622.21     3517.75    102.33 o 
   4   3   0    53366.29    48484.97    851.64 o 
   6   3   0     9262.60     9186.95    149.08 o 
   8   3   0     9896.44     9873.17    200.48 o 
  10   3   0     1454.70     1384.79     43.28 o 
  12   3   0     1045.29      998.45     36.77 o 
  14   3   0      101.20      117.21     15.09 o 
  16   3   0      738.37      680.04     45.58 o 
  18   3   0        0.04       18.61     13.95 o 
  20   3   0      236.18      244.75     40.00 o 
   0   4   0    12983.05    12200.77    346.07 o 
   2   4   0      768.70      745.38     15.66 o 
   4   4   0      532.60      606.45     27.39 o 
   6   4   0      151.50      120.31      8.19 o 
   8   4   0      881.20      896.03     33.76 o 
  10   4   0      572.89      642.30     56.75 o 
  12   4   0     1695.97     1625.26     53.23 o 
  14   4   0      247.98      203.40     21.40 o 
  16   4   0     1757.62     1559.17     78.14 o 
  18   4   0       84.90       92.10     23.26 o 
  20   4   0     1288.41     1162.86     73.49 o 
   2   5   0     2451.45     2664.93     44.41 o 
   4   5   0       16.83       38.34      6.64 o 
   6   5   0     1451.39     1732.05     97.10 o 
   8   5   0      506.91      518.41     26.34 o 
  10   5   0     2306.41     2152.77     65.03 o 
  12   5   0      245.20      184.32     19.20 o 
  14   5   0      633.19      782.09     38.44 o 
  16   5   0     2035.92     1852.21     91.17 o 
  18   5   0      554.56      521.89     49.31 o 
  20   5   0      124.89      132.10     30.70 o 
   0   6   0     2842.87     3107.17    115.36 o 
   2   6   0      169.09      155.02      8.65 o 
   4   6   0      158.17      189.28     14.36 o 
   6   6   0     1250.98     1268.13     60.92 o 
   8   6   0     1411.36     1495.36     38.04 o 
  10   6   0        4.33       -1.90     13.49 o 
  12   6   0      195.61      191.30     21.02 o 
  14   6   0     1624.95     1659.96     61.08 o 
  16   6   0       63.83       75.31     17.07 o 
  18   6   0        9.92       10.23     16.75 o 
   2   7   0        0.68        4.40      3.99 o 
   4   7   0      974.44      784.69     20.65 o 
   6   7   0     2600.17     2425.11     68.59 o 
   8   7   0     1556.67     1414.42     39.39 o 
  10   7   0    11605.35    10745.98    235.22 o 
  12   7   0     2371.14     2484.78     79.76 o 
  14   7   0     1355.33     1318.14     56.01 o 
  16   7   0     1156.82     1242.39     88.84 o 
  18   7   0       47.21       28.84     21.40 o 
   0   8   0       15.35       64.19     19.54 o 
   2   8   0     1532.87     1496.66     54.49 o 
   4   8   0      137.19      145.23     17.62 o 
   6   8   0       69.48       71.38     10.77 o 
   8   8   0      177.80      166.95     20.53 o 
  10   8   0       43.74       46.60     14.13 o 
  12   8   0      904.00      741.39     77.68 o 
  14   8   0      779.70      849.92     46.95 o 
  16   8   0      235.39      257.19     65.59 o 
   2   9   0      214.15      201.35     22.03 o 
   4   9   0     3268.92     3128.48     91.55 o 
   6   9   0      561.92      568.78     33.97 o 
   8   9   0     2165.86     1908.03    104.19 o 
  10   9   0     3014.03     3113.69    143.26 o 
  12   9   0      753.96      736.79     66.98 o 
  14   9   0      508.80      417.70     53.96 o 
  16   9   0       73.45       96.75     35.35 o 
   0  10   0     1442.46     1494.98     85.59 o 
   2  10   0     2344.22     2393.39     80.12 o 
   4  10   0     3406.07     3458.37    106.52 o 
   6  10   0      322.39      376.71     52.10 o 
   8  10   0      354.78      401.89     50.24 o 
  10  10   0      113.15      141.40     35.35 o 
  12  10   0       13.21       21.40     22.33 o 
  14  10   0      115.45      156.29     40.93 o 
   2  11   0     1220.00     1238.22     56.17 o 
   4  11   0        7.55       21.24     13.38 o 
   6  11   0       15.38        5.13     22.79 o 
   8  11   0       69.45       30.70     24.19 o 
  10  11   0     1343.79     1515.44    100.47 o 
  12  11   0      728.16      753.54     74.42 o 
  14  11   0      576.14      725.63     74.42 o 
   0  12   0     1230.63     1227.98     82.80 o 
   2  12   0        6.73        8.24     13.47 o 
   4  12   0        1.20        0.62     16.28 o 
   6  12   0     1262.09     1208.45     89.31 o 
   8  12   0        5.41       24.19     22.33 o 
  10  12   0       32.53       38.14     26.98 o 
  12  12   0       20.60       16.75     28.84 o 
   2  13   0      760.58      865.14     52.93 o 
   4  13   0       64.11       92.17     21.97 o 
   6  13   0      307.18      423.28     60.47 o 
   8  13   0      299.45      248.39     50.24 o 
  10  13   0      647.92      618.64     73.49 o 
   0  14   0        0.19      -13.95     24.19 o 
   2  14   0        3.14       -0.70     15.62 o 
   4  14   0      426.24      428.62     41.12 o 
   6  14   0     1181.18     1600.10    114.43 o 
   1   1   1     2911.47     2925.73     41.95 o 
   2   1   1     1677.76     1796.24     22.05 o 
   3   1   1    11805.20    11784.89    129.70 o 
   4   1   1    27598.13    26868.87    318.19 o 
   5   1   1    14172.09    14299.33    171.74 o 
   6   1   1      807.82      880.70     14.72 o 
   7   1   1     1162.16     1092.67     17.63 o 
   8   1   1      353.53      383.04      9.48 o 
   9   1   1    13107.63    13543.60    183.07 o 
  10   1   1      245.35      312.05     17.42 o 
  11   1   1     4160.28     4079.59     72.27 o 
  12   1   1        0.44        1.14      3.78 o 
  13   1   1     1497.29     1384.68     39.79 o 
  14   1   1       11.80        8.18      3.41 o 
  15   1   1      439.14      392.70     12.48 o 
  16   1   1        0.03       -1.32      3.55 o 
  17   1   1       20.78       15.91      4.99 o 
  18   1   1        0.60        0.89      4.87 o 
  19   1   1       89.78      100.82      9.34 o 
  20   1   1        0.37        0.79      5.78 o 
  21   1   1        0.68        3.63      6.68 o 
   0   2   1      103.14       76.22     28.84 o 
   1   2   1     3687.50     3924.59     42.31 o 
   2   2   1    27899.96    26441.62    286.75 o 
   3   2   1     5864.35     5946.51     75.06 o 
   4   2   1        0.21       -0.54      1.19 o 
   5   2   1       43.99       65.69      3.68 o 
   6   2   1       14.47       16.85      5.10 o 
   7   2   1      871.24     1002.41     21.52 o 
   8   2   1      282.84      268.95     10.33 o 
   9   2   1     3208.27     3354.95     54.81 o 
  10   2   1      906.78      992.19     24.71 o 
  11   2   1       37.69       23.29      8.11 o 
  12   2   1        1.00       -4.23      4.23 o 
  13   2   1     1896.44     2035.02     61.72 o 
  14   2   1       19.96        9.22      7.15 o 
  15   2   1       57.56       53.78     10.46 o 
  16   2   1      124.67      120.80     39.07 o 
  17   2   1     1769.34     1739.96     64.72 o 
  18   2   1        1.56       -4.10      4.68 o 
  19   2   1      104.05      106.13      9.17 o 
  20   2   1       28.49       23.53      6.86 o 
  21   2   1       41.96       15.74      7.22 o 
   1   3   1      278.53      288.78      5.74 o 
   2   3   1       42.30       56.92      3.73 o 
   3   3   1     3651.44     3888.07     48.15 o 
   4   3   1     4366.58     4496.97     54.96 o 
   5   3   1      205.47      325.06      9.71 o 
   6   3   1     2464.05     2596.77     34.29 o 
   7   3   1        6.31        3.82      3.49 o 
   8   3   1      375.69      378.89     16.59 o 
   9   3   1     6604.21     6654.99    100.73 o 
  10   3   1        2.99       12.41      5.77 o 
  11   3   1     1178.49     1128.46     34.24 o 
  12   3   1     1225.73     1181.56     31.31 o 
  13   3   1      407.19      368.20     18.22 o 
  14   3   1       14.78       11.63      6.87 o 
  15   3   1     1505.96     1428.03     76.28 o 
  16   3   1     1093.55      997.88     67.45 o 
  17   3   1     1519.79     1474.46     52.29 o 
  18   3   1       51.58       34.52     12.05 o 
  19   3   1       16.48       13.21      5.72 o 
  20   3   1       90.49       66.93      8.32 o 
   0   4   1     4209.72     4109.44    106.98 o 
   1   4   1     2037.51     1918.99     23.16 o 
   2   4   1     2521.17     2794.28     30.23 o 
   3   4   1      738.54      665.37     13.82 o 
   4   4   1       75.45       75.85      4.81 o 
   5   4   1     5867.67     6105.87     74.35 o 
   6   4   1     9682.12     9972.88    127.90 o 
   7   4   1        1.52        6.87      3.17 o 
   8   4   1     2344.52     2387.67     38.38 o 
   9   4   1     1193.92     1202.88     29.44 o 
  10   4   1      284.18      317.49     17.99 o 
  11   4   1      443.26      415.97     17.43 o 
  12   4   1       80.36      114.39     16.52 o 
  13   4   1       64.50       53.54      8.66 o 
  14   4   1      585.67      577.76     31.56 o 
  15   4   1      583.41      550.29     30.58 o 
  16   4   1        5.74        3.79      9.52 o 
  17   4   1        3.31       12.25     16.28 o 
  18   4   1       52.97       64.99     15.35 o 
  19   4   1     1164.76     1104.40     56.28 o 
  20   4   1      104.01      111.25     19.99 o 
   1   5   1      749.12      862.39     16.74 o 
   2   5   1      158.73      206.86      8.34 o 
   3   5   1       51.89       71.94      3.43 o 
   4   5   1      655.67      611.08     14.37 o 
   5   5   1     2782.89     2878.57     41.26 o 
   6   5   1        5.54       19.92      3.85 o 
   7   5   1     2580.21     2582.18     46.82 o 
   8   5   1      139.25      155.80      8.97 o 
   9   5   1      525.33      512.49     20.28 o 
  10   5   1        6.08       -1.57      5.23 o 
  11   5   1     1392.17     1321.82     34.29 o 
  12   5   1       76.83       50.67      9.14 o 
  13   5   1       64.28       42.39      8.82 o 
  14   5   1       50.31       51.90      9.69 o 
  15   5   1      186.90      189.26     17.28 o 
  16   5   1        1.42       -8.86      8.86 o 
  17   5   1      709.71      750.75     39.76 o 
  18   5   1        0.05       -0.15     10.18 o 
  19   5   1       63.27       82.63     17.62 o 
  20   5   1        0.04        7.94     12.71 o 
   0   6   1       93.25       52.14     10.53 o 
   1   6   1     1867.61     1665.95     62.76 o 
   2   6   1      911.99      983.42     16.17 o 
   3   6   1      118.70      115.78      5.23 o 
   4   6   1       11.61       17.74      2.38 o 
   5   6   1      715.97      586.19     18.08 o 
   6   6   1      354.75      379.27     12.57 o 
   7   6   1      724.54      743.27     20.12 o 
   8   6   1     1190.44     1176.36     40.98 o 
   9   6   1      153.13      197.27     14.10 o 
  10   6   1      323.64      356.89     18.01 o 
  11   6   1      658.72      685.23     28.75 o 
  12   6   1      105.46       84.70     11.52 o 
  13   6   1      177.61      146.39     13.82 o 
  14   6   1        6.48        5.62      7.43 o 
  15   6   1      755.85      746.66     28.35 o 
  16   6   1       58.87       61.82     13.20 o 
  17   6   1      116.20      114.17     27.91 o 
  18   6   1      192.92      220.72     60.00 o 
  19   6   1      582.10      694.71     52.10 o 
   1   7   1        0.89       -0.79      4.49 o 
   2   7   1      103.34      118.91      6.56 o 
   3   7   1      677.53      715.10     15.53 o 
   4   7   1      188.89      193.14      7.27 o 
   5   7   1      978.73     1037.21     17.21 o 
   6   7   1      149.58      143.93     11.37 o 
   7   7   1      611.80      651.46     17.81 o 
   8   7   1      348.71      368.72     18.82 o 
   9   7   1      446.34      419.96     21.35 o 
  10   7   1     3404.39     3356.51     67.47 o 
  11   7   1      928.42      848.98     29.39 o 
  12   7   1      659.30      610.17     25.78 o 
  13   7   1       73.41       69.30     12.49 o 
  14   7   1      373.91      390.35     22.96 o 
  15   7   1       31.98       35.85     10.55 o 
  16   7   1       16.27       23.58     11.74 o 
  17   7   1      126.33      156.09     28.37 o 
  18   7   1      121.20      119.94     22.34 o 
   0   8   1      151.96      122.39     16.76 o 
   1   8   1     6233.09     5967.68    102.20 o 
   2   8   1      475.19      449.45     20.42 o 
   3   8   1     3111.49     3042.52     61.36 o 
   4   8   1       52.76       56.74      9.11 o 
   5   8   1      982.46     1021.55     27.47 o 
   6   8   1       67.40       48.57     12.83 o 
   7   8   1       50.65       55.18      7.26 o 
   8   8   1      213.30      197.22     15.16 o 
   9   8   1      489.49      456.98     22.50 o 
  10   8   1      138.36      128.45     17.86 o 
  11   8   1       77.77       70.95     11.73 o 
  12   8   1      403.51      358.43     21.25 o 
  13   8   1      364.26      319.06     25.38 o 
  14   8   1        3.03        3.40      8.64 o 
  15   8   1      392.62      437.56     25.27 o 
  16   8   1       31.18       38.86     14.08 o 
  17   8   1       99.99       79.40     33.03 o 
   1   9   1       32.55       29.63      7.83 o 
   2   9   1      212.33      190.25     15.31 o 
   3   9   1      542.46      558.05     23.83 o 
   4   9   1        1.68        0.48      6.43 o 
   5   9   1      500.32      536.28     45.91 o 
   6   9   1      119.06      123.40     14.68 o 
   7   9   1       65.30       55.10     10.29 o 
   8   9   1     1304.47     1283.31     58.21 o 
   9   9   1      129.95      121.31     31.16 o 
  10   9   1        5.29       -3.61     11.12 o 
  11   9   1      391.44      365.02     34.19 o 
  12   9   1      254.89      234.95     28.92 o 
  13   9   1        1.96      -10.23     27.91 o 
  14   9   1        7.32      -12.81     12.81 o 
  15   9   1       29.64       37.21     18.42 o 
  16   9   1       15.71       35.35     27.91 o 
   0  10   1      212.23      165.08     43.26 o 
   1  10   1     4209.23     4217.92     83.37 o 
   2  10   1      772.18      656.84     27.40 o 
   3  10   1      180.42      148.32     15.05 o 
   4  10   1        0.01       -6.99      6.99 o 
   5  10   1     1622.62     1709.68     45.70 o 
   6  10   1     1261.38     1184.77     36.84 o 
   7  10   1      479.23      426.26     36.16 o 
   8  10   1      175.72      166.25     27.44 o 
   9  10   1       97.32      141.70     25.00 o 
  10  10   1       14.38        1.49     13.11 o 
  11  10   1        0.24      -10.46     10.46 o 
  12  10   1      177.91      211.11     35.82 o 
  13  10   1      152.88      170.71     28.29 o 
  14  10   1      224.29      246.13     66.98 o 
  15  10   1       14.83       26.03     19.33 o 
   1  11   1      205.94      213.46     18.26 o 
   2  11   1       37.29       26.21     10.02 o 
   3  11   1        0.37        1.22      7.91 o 
   4  11   1      833.43      815.64     32.48 o 
   5  11   1     2882.49     2782.49     64.85 o 
   6  11   1      176.90      169.53     17.27 o 
   7  11   1       16.45       -2.44     22.79 o 
   8  11   1       44.40       49.43     26.05 o 
   9  11   1      624.18      692.46     48.67 o 
  10  11   1        0.62       21.24     15.62 o 
  11  11   1      711.67      761.59     52.61 o 
  12  11   1       15.31        1.86     15.42 o 
  13  11   1      106.75      103.15     26.95 o 
  14  11   1        2.36       26.37     19.04 o 
   0  12   1     1316.03     1279.48     61.17 o 
   1  12   1      536.50      523.85     36.55 o 
   2  12   1       26.30       20.36     10.39 o 
   3  12   1      106.21      105.62     15.26 o 
   4  12   1      304.16      282.85     29.15 o 
   5  12   1     1376.86     1370.04     44.53 o 
   6  12   1       49.75       71.81     20.11 o 
   7  12   1       55.13       59.79     20.27 o 
   8  12   1      204.40      188.65     41.40 o 
   9  12   1      350.23      354.98     39.40 o 
  10  12   1       40.04       49.66     19.70 o 
  11  12   1       29.89       20.43     17.35 o 
  12  12   1      235.78      255.48     65.12 o 
   1  13   1      783.59      814.94     40.69 o 
   2  13   1       69.19       67.68     15.32 o 
   3  13   1      651.46      701.98     34.05 o 
   4  13   1        5.13        1.35     10.09 o 
   5  13   1       46.01       42.40     15.87 o 
   6  13   1       14.24        9.30     23.72 o 
   7  13   1       17.44       -0.49     16.76 o 
   8  13   1      473.10      436.44     48.38 o 
   9  13   1       71.97       84.67     24.66 o 
  10  13   1       15.72        6.43     17.87 o 
   0  14   1      944.83     1001.54     98.61 o 
   1  14   1      183.54      153.61     20.21 o 
   2  14   1      704.81      757.94     37.33 o 
   3  14   1      248.67      230.43     23.19 o 
   4  14   1      124.66      105.51     18.43 o 
   5  14   1       70.75       93.30     26.59 o 
   6  14   1      188.72      137.06     45.12 o 
   0   0   2    18605.12    16628.90    310.36 o 
   1   0   2     4190.30     4089.28     65.47 o 
   2   0   2        0.68        0.35      1.23 o 
   3   0   2     5741.16     5760.21     91.08 o 
   4   0   2     2165.73     2066.06     34.97 o 
   5   0   2       74.89       76.19      5.56 o 
   6   0   2     2150.48     1824.82     41.44 o 
   7   0   2     3731.60     4088.62     67.13 o 
   8   0   2     8592.48     8892.20    140.23 o 
   9   0   2      544.08      620.27     15.19 o 
  10   0   2      371.65      332.30      9.25 o 
  11   0   2     3572.60     3573.77     53.32 o 
  12   0   2        0.78       -3.10      3.10 o 
  13   0   2       27.72       43.48      6.98 o 
  14   0   2      181.97      188.72     12.71 o 
  15   0   2      178.53      163.92     12.81 o 
  16   0   2     1276.94     1255.22     60.00 o 
  17   0   2      334.13      309.89     18.42 o 
  18   0   2      287.45      306.50     25.12 o 
  19   0   2       94.90      103.73     17.68 o 
  20   0   2      411.47      383.90     24.66 o 
  21   0   2        1.59        7.60      9.52 o 
   1   1   2     5727.06     5678.17     51.50 o 
   2   1   2     1548.50     1598.55     22.26 o 
   3   1   2     2594.62     2631.39     34.74 o 
   4   1   2    14269.63    14133.25    169.19 o 
   5   1   2     1540.37     1535.60     22.20 o 
   6   1   2     6097.73     6160.86     77.00 o 
   7   1   2     3755.64     3985.11     51.76 o 
   8   1   2      425.68      438.67     12.04 o 
   9   1   2      622.87      640.59     26.55 o 
  10   1   2      922.60     1054.37     31.42 o 
  11   1   2      793.44      888.18     20.20 o 
  12   1   2       14.01       23.84      4.69 o 
  13   1   2      949.37      940.31     22.97 o 
  14   1   2      682.64      721.83     23.23 o 
  15   1   2      307.59      301.84     11.09 o 
  16   1   2      833.30      735.83     19.26 o 
  17   1   2        7.48        0.99      4.44 o 
  18   1   2      402.99      353.84     14.85 o 
  19   1   2       50.39       52.93     11.82 o 
  20   1   2       76.85       79.40     12.31 o 
  21   1   2       56.50       45.44      8.76 o 
   0   2   2    10213.56     9667.55    184.98 o 
   1   2   2      341.15      278.49      5.71 o 
   2   2   2    64759.11    48317.56   2828.93 o 
   3   2   2    38355.97    34747.03    546.02 o 
   4   2   2     3990.97     3768.39     45.66 o 
   5   2   2     4526.44     4565.86     54.51 o 
   6   2   2      733.29      648.44     11.36 o 
   7   2   2     5766.76     6498.33     83.74 o 
   8   2   2      141.18      196.91     10.65 o 
   9   2   2      983.87      993.69     25.71 o 
  10   2   2      262.69      286.96     13.50 o 
  11   2   2      154.04      120.93      9.87 o 
  12   2   2        7.36        2.29      6.48 o 
  13   2   2      845.15      912.08     37.15 o 
  14   2   2      650.53      652.75     28.29 o 
  15   2   2      463.74      411.17     34.42 o 
  16   2   2        0.08        0.53      8.37 o 
  17   2   2      838.83      774.65     20.95 o 
  18   2   2     1461.21     1501.76     32.20 o 
  19   2   2       11.01       17.41      6.04 o 
  20   2   2      133.30      130.85     10.82 o 
  21   2   2      210.15      188.46     12.99 o 
   1   3   2     6221.47     6256.88     58.41 o 
   2   3   2     9150.66     9424.81    106.05 o 
   3   3   2     6087.90     6183.99     80.44 o 
   4   3   2      540.40      650.64     14.40 o 
   5   3   2     2058.74     2165.99     29.98 o 
   6   3   2     1463.38     1720.42     38.95 o 
   7   3   2      547.42      582.99     11.44 o 
   8   3   2     1473.76     1415.22     25.13 o 
   9   3   2        8.08        5.12      5.37 o 
  10   3   2     2357.49     2245.26     49.69 o 
  11   3   2      826.69      868.18     27.36 o 
  12   3   2      690.33      657.44     32.74 o 
  13   3   2      122.35      125.49     11.58 o 
  14   3   2     1071.78     1038.32     35.27 o 
  15   3   2      489.83      465.07     69.77 o 
  16   3   2      101.51       60.90     12.81 o 
  17   3   2       26.15       14.76      9.80 o 
  18   3   2       11.33       21.86     11.18 o 
  19   3   2       58.61       60.98      7.09 o 
  20   3   2       47.07       40.38      7.16 o 
   0   4   2     2685.27     2727.38     51.26 o 
   1   4   2     1050.10     1145.08     15.90 o 
   2   4   2      309.92      342.94      6.45 o 
   3   4   2     1244.41     1281.89     18.36 o 
   4   4   2     3648.41     3815.53     54.95 o 
   5   4   2        6.74        5.16      3.22 o 
   6   4   2      318.15      457.06     12.78 o 
   7   4   2      326.07      299.83      8.78 o 
   8   4   2      212.73      201.33      7.08 o 
   9   4   2      142.00      135.04     15.75 o 
  10   4   2      865.81      909.39     29.28 o 
  11   4   2      199.61      196.05     18.87 o 
  12   4   2       18.11       13.24      6.92 o 
  13   4   2       69.96       65.62     10.53 o 
  14   4   2       23.86       10.46      9.37 o 
  15   4   2     1676.56     1680.78     56.90 o 
  16   4   2     1070.29     1048.22     44.06 o 
  17   4   2      175.74      145.82     18.67 o 
  18   4   2       13.38       27.16     11.79 o 
  19   4   2       78.67       20.03     12.45 o 
  20   4   2      409.79      448.40     32.89 o 
   1   5   2      395.11      373.50     10.19 o 
   2   5   2      605.98      609.63     13.84 o 
   3   5   2      360.43      448.04      7.87 o 
   4   5   2       81.48      138.52      7.23 o 
   5   5   2      138.62      175.70      9.32 o 
   6   5   2     2340.73     2268.35     38.85 o 
   7   5   2     1222.18     1186.21     21.90 o 
   8   5   2     3112.88     3055.84     43.47 o 
   9   5   2     1119.88     1189.58     31.20 o 
  10   5   2     6410.41     6244.41    101.86 o 
  11   5   2      515.86      539.84     21.20 o 
  12   5   2     2413.08     2231.57     48.67 o 
  13   5   2     2329.44     2147.52     80.57 o 
  14   5   2      600.01      628.33     31.49 o 
  15   5   2      155.30      201.56     17.66 o 
  16   5   2      843.23      781.54     39.45 o 
  17   5   2      199.21      224.98     24.31 o 
  18   5   2       13.75        0.76     10.46 o 
  19   5   2      186.21      179.92     23.65 o 
   0   6   2     2668.99     2695.08     73.02 o 
   1   6   2      822.24      884.38     24.86 o 
   2   6   2     2263.53     2484.64     31.19 o 
   3   6   2      966.47     1089.02     17.30 o 
   4   6   2      871.08      874.70     12.86 o 
   5   6   2       19.97       24.77      4.59 o 
   6   6   2       32.92       16.52      6.53 o 
   7   6   2     1399.38     1349.89     28.80 o 
   8   6   2      563.19      590.19     15.54 o 
   9   6   2     1420.97     1570.84     38.80 o 
  10   6   2       13.77        5.30      6.54 o 
  11   6   2     2108.33     2056.87     47.48 o 
  12   6   2      289.12      288.72     17.53 o 
  13   6   2       40.43       46.16      9.44 o 
  14   6   2       81.84       60.07     11.96 o 
  15   6   2       66.63       63.87     17.91 o 
  16   6   2        3.10       -0.08      8.48 o 
  17   6   2        2.61      -10.46     10.46 o 
  18   6   2      187.18      126.00     22.03 o 
  19   6   2      193.98      174.63     25.63 o 
   1   7   2      451.14      477.19     19.18 o 
   2   7   2      919.26      937.18     27.68 o 
   3   7   2       60.47       45.59      4.42 o 
   4   7   2        8.77        1.49      2.65 o 
   5   7   2       19.83       22.87      2.83 o 
   6   7   2     2208.75     2132.07     33.92 o 
   7   7   2      574.51      565.13     22.00 o 
   8   7   2     1321.35     1262.95     29.68 o 
   9   7   2       49.24       39.30      8.87 o 
  10   7   2     2315.86     2234.32     51.53 o 
  11   7   2        3.48        2.40      6.59 o 
  12   7   2     1019.63     1090.70     34.35 o 
  13   7   2      260.82      283.81     19.13 o 
  14   7   2      232.45      229.51     20.35 o 
  15   7   2       66.98       71.70     14.27 o 
  16   7   2      200.70      234.25     23.94 o 
  17   7   2        0.06       -6.05     11.84 o 
  18   7   2      186.78      233.74     30.23 o 
   0   8   2      444.86      500.84     30.58 o 
   1   8   2       54.86       51.52      9.31 o 
   2   8   2      396.67      472.36     20.68 o 
   3   8   2      142.54      110.00     11.58 o 
   4   8   2       77.18       77.12      9.75 o 
   5   8   2        7.01        7.37      5.38 o 
   6   8   2      849.20      849.33     21.01 o 
   7   8   2      601.13      638.03     21.30 o 
   8   8   2       23.42        6.13     11.28 o 
   9   8   2       40.33       52.40     10.16 o 
  10   8   2       69.63       68.54     11.54 o 
  11   8   2       80.17       71.79     11.66 o 
  12   8   2      452.75      399.15     22.70 o 
  13   8   2      199.20      152.58     16.17 o 
  14   8   2      398.82      356.93     25.31 o 
  15   8   2      150.11      166.72     20.17 o 
  16   8   2        0.29       -3.21     10.45 o 
  17   8   2      162.82      134.78     30.23 o 
   1   9   2       99.67      142.68     14.00 o 
   2   9   2       19.34       18.22      7.70 o 
   3   9   2     3676.66     3504.90     70.78 o 
   4   9   2       21.27        2.99      6.68 o 
   5   9   2       24.07       21.46      8.20 o 
   6   9   2      860.54      854.93     46.93 o 
   7   9   2     5127.05     4864.45    105.34 o 
   8   9   2      404.42      387.34     39.55 o 
   9   9   2        2.29       -9.52      9.52 o 
  10   9   2      916.66      902.93     60.93 o 
  11   9   2      118.11      124.92     23.00 o 
  12   9   2     1166.21     1201.86     59.19 o 
  13   9   2        0.83        4.72     21.40 o 
  14   9   2      836.75      781.06     49.34 o 
  15   9   2       11.28       36.28     24.19 o 
  16   9   2      409.45      542.36     61.40 o 
   0  10   2     2279.36     2073.52     88.84 o 
   1  10   2      263.15      260.55     19.06 o 
   2  10   2      489.07      501.17     24.93 o 
   3  10   2      247.56      197.13     17.02 o 
   4  10   2      389.70      343.64     20.93 o 
   5  10   2        3.29        6.10      8.05 o 
   6  10   2       50.70       60.80     13.82 o 
   7  10   2      179.25      170.60     25.63 o 
   8  10   2      521.11      508.98     55.35 o 
   9  10   2      205.69      262.85     31.24 o 
  10  10   2        3.24        2.60      5.75 o 
  11  10   2        3.29       -5.12     12.50 o 
  12  10   2       15.78      -12.50     12.50 o 
  13  10   2       56.59       80.30     25.12 o 
  14  10   2       69.00       27.91     26.98 o 
  15  10   2        5.30       36.28     28.84 o 
   1  11   2       92.51       69.11     12.57 o 
   2  11   2        9.69       -0.47      7.76 o 
   3  11   2      106.92       68.64     12.64 o 
   4  11   2     2707.94     2786.02     65.09 o 
   5  11   2       28.28       22.63     10.50 o 
   6  11   2       60.64       44.02     15.64 o 
   7  11   2      158.87      122.42     25.00 o 
   8  11   2      576.46      487.22     41.40 o 
   9  11   2      355.47      422.25     39.76 o 
  10  11   2        6.56      -12.45     12.45 o 
  11  11   2        7.81      -13.19     13.19 o 
  12  11   2      346.86      310.57     37.13 o 
  13  11   2       35.24       16.66     17.87 o 
  14  11   2      418.78      438.17     61.40 o 
   0  12   2      889.09      814.11     49.64 o 
   1  12   2     1500.73     1456.33     46.15 o 
   2  12   2      185.15      187.97     19.21 o 
   3  12   2      657.00      633.10     30.70 o 
   4  12   2       27.62       16.47     10.30 o 
   5  12   2        0.43       -3.47     10.37 o 
   6  12   2      713.59      753.19     50.95 o 
   7  12   2       25.17       44.01     18.94 o 
   8  12   2        6.11       20.66     15.62 o 
   9  12   2       90.17       56.85     41.40 o 
  10  12   2       46.66        6.05     15.79 o 
  11  12   2       61.97       44.29     20.36 o 
  12  12   2       28.83       26.11     20.36 o 
   1  13   2       11.04        2.46     10.31 o 
   2  13   2      379.40      397.49     29.60 o 
   3  13   2        5.02        3.64     14.37 o 
   4  13   2        6.71       13.23     12.80 o 
   5  13   2       83.00       73.32     18.17 o 
   6  13   2       19.26       24.54     19.07 o 
   7  13   2       31.23       30.64     19.60 o 
   8  13   2       55.66       51.74     21.45 o 
   9  13   2       25.25       18.92     30.23 o 
   0  14   2     1642.21     1496.89     72.69 o 
   1  14   2        3.39       11.64     12.42 o 
   2  14   2      451.73      522.41     31.64 o 
   3  14   2      226.26      214.34     28.86 o 
   4  14   2      874.14      973.42     50.51 o 
   5  14   2      276.81      316.38    126.98 o 
   6  14   2       27.70       -0.60     35.35 o 
   1   1   3    19298.34    18063.63    275.59 o 
   2   1   3    18283.10    17743.92    203.19 o 
   3   1   3    15831.04    15023.00    165.02 o 
   4   1   3     3897.67     3860.36     46.17 o 
   5   1   3     1444.18     1448.56     20.33 o 
   6   1   3     4962.28     5288.93     61.98 o 
   7   1   3     7625.90     8051.50     91.86 o 
   8   1   3     1031.77      891.51     14.94 o 
   9   1   3     1612.16     1609.10     23.39 o 
  10   1   3      231.92      315.92      8.27 o 
  11   1   3     1960.34     1879.43     30.11 o 
  12   1   3     3792.18     3889.86     61.95 o 
  13   1   3     1643.71     1434.53     30.66 o 
  14   1   3      216.18      199.25      8.73 o 
  15   1   3      429.15      395.12     14.90 o 
  16   1   3       11.55       10.26      4.80 o 
  17   1   3      243.31      224.25     12.62 o 
  18   1   3       27.64       46.63      8.33 o 
  19   1   3      293.62      288.45     14.51 o 
  20   1   3       88.33       74.80      9.28 o 
  21   1   3      110.04      102.04     11.14 o 
   0   2   3      251.44      249.36     11.06 o 
   1   2   3    34731.58    31469.75    571.85 o 
   2   2   3    12100.26    12264.62    116.23 o 
   3   2   3     1033.84      981.19     17.08 o 
   4   2   3      504.51      567.72     11.90 o 
   5   2   3      649.30      620.33     13.19 o 
   6   2   3      312.69      349.43     11.48 o 
   7   2   3       90.93      106.41      5.04 o 
   8   2   3      264.39      288.89      9.07 o 
   9   2   3      156.60      206.67      9.00 o 
  10   2   3      379.90      326.40     11.78 o 
  11   2   3      530.06      487.50     21.28 o 
  12   2   3      647.60      664.23     19.40 o 
  13   2   3      162.66      156.43     11.05 o 
  14   2   3      143.08      120.64     13.47 o 
  15   2   3       45.03       33.90     18.14 o 
  16   2   3       44.76       45.59     13.38 o 
  17   2   3       27.62       16.81      5.18 o 
  18   2   3        5.27       -4.69      5.13 o 
  19   2   3      428.69      401.90     20.67 o 
  20   2   3      383.45      332.35     17.19 o 
   1   3   3     5008.39     5105.04     59.46 o 
   2   3   3    11581.17    11415.91    123.63 o 
   3   3   3      251.03      345.40      9.55 o 
   4   3   3      626.85      634.26     13.65 o 
   5   3   3      515.66      524.12     12.37 o 
   6   3   3      175.31      266.54     10.84 o 
   7   3   3     2195.05     2251.78     34.14 o 
   8   3   3     3347.69     3435.68     48.41 o 
   9   3   3     2142.46     2403.05     42.07 o 
  10   3   3      535.74      611.23     30.71 o 
  11   3   3     2512.55     2418.58     53.49 o 
  12   3   3      471.04      499.04     20.85 o 
  13   3   3      119.94      107.96     11.18 o 
  14   3   3      936.82      864.36     27.80 o 
  15   3   3      974.81     1025.04     40.45 o 
  16   3   3       12.89       -2.10      7.54 o 
  17   3   3      558.09      539.19     30.92 o 
  18   3   3       22.04       30.00     11.79 o 
  19   3   3       23.00       20.70      5.90 o 
  20   3   3       20.87       14.33      6.55 o 
   0   4   3     9819.16     9835.45    201.29 o 
   1   4   3     8438.24     8546.88     98.59 o 
   2   4   3     1120.76     1228.83     16.36 o 
   3   4   3      502.14      503.63     12.27 o 
   4   4   3     1833.82     1841.62     31.62 o 
   5   4   3      807.76      812.15     16.20 o 
   6   4   3     1483.95     1718.28     27.01 o 
   7   4   3     2135.06     2479.96     35.72 o 
   8   4   3     1213.61     1165.30     20.47 o 
   9   4   3      686.50      744.82     19.45 o 
  10   4   3      222.13      210.50     23.30 o 
  11   4   3       15.61       14.05     10.72 o 
  12   4   3      933.18      927.57     46.06 o 
  13   4   3      403.71      402.63     20.85 o 
  14   4   3      127.42      148.08     14.04 o 
  15   4   3       22.10        9.41      8.72 o 
  16   4   3      493.82      557.27     32.23 o 
  17   4   3      107.84      101.04     16.45 o 
  18   4   3      134.21      102.97     17.76 o 
  19   4   3      466.68      471.27     38.61 o 
  20   4   3      339.15      328.80     31.16 o 
   1   5   3      174.16      174.24      9.65 o 
   2   5   3      209.73      220.28      6.14 o 
   3   5   3      484.11      543.26      9.74 o 
   4   5   3        2.65        2.77      2.12 o 
   5   5   3      525.88      623.26     16.89 o 
   6   5   3      533.48      537.20     13.82 o 
   7   5   3       43.38       48.24      5.71 o 
   8   5   3      137.35      125.15      7.14 o 
   9   5   3      604.17      574.85     20.83 o 
  10   5   3      264.26      257.53     15.19 o 
  11   5   3     1085.12     1080.27     41.61 o 
  12   5   3     3149.61     3064.13    103.88 o 
  13   5   3      214.67      226.50     17.62 o 
  14   5   3     1460.86     1540.45    140.96 o 
  15   5   3      165.33      151.53     15.89 o 
  16   5   3       80.84       79.59     16.11 o 
  17   5   3      167.36      156.56     21.37 o 
  18   5   3       26.64       36.33     13.47 o 
  19   5   3        3.54       14.13     12.29 o 
   0   6   3      193.91      219.92     18.01 o 
   1   6   3     5992.88     5865.45     95.34 o 
   2   6   3     5175.77     5166.72     61.31 o 
   3   6   3    10780.24    11287.95    140.80 o 
   4   6   3        4.26        9.12      2.29 o 
   5   6   3       79.82       77.86      5.30 o 
   6   6   3      189.18      259.29     20.03 o 
   7   6   3      348.21      351.78     12.20 o 
   8   6   3       15.22        9.17      4.18 o 
   9   6   3       65.82       93.97     10.73 o 
  10   6   3      299.03      280.76     16.49 o 
  11   6   3      282.48      279.12     18.53 o 
  12   6   3      517.82      491.92     25.51 o 
  13   6   3       49.36       27.96      9.75 o 
  14   6   3       11.48        7.07      8.29 o 
  15   6   3      256.54      232.86     20.21 o 
  16   6   3      189.06      159.87     21.68 o 
  17   6   3      135.22      135.36     21.68 o 
  18   6   3      435.69      507.15     36.18 o 
  19   6   3      285.14      343.15     32.21 o 
   1   7   3      433.77      512.02     31.69 o 
   2   7   3     2582.23     2603.54     45.56 o 
   3   7   3       71.46       85.70      6.15 o 
   4   7   3      438.45      379.07     12.16 o 
   5   7   3      318.69      358.92     11.44 o 
   6   7   3        1.49        1.60      3.27 o 
   7   7   3      666.78      736.72     27.36 o 
   8   7   3       47.26       48.30      7.15 o 
   9   7   3      190.37      201.48     15.13 o 
  10   7   3      341.43      374.42     20.29 o 
  11   7   3      282.47      295.89     18.58 o 
  12   7   3        0.47       -7.41      7.41 o 
  13   7   3       39.04       27.70     16.40 o 
  14   7   3       49.47       32.80     11.21 o 
  15   7   3        2.65       -1.55     11.99 o 
  16   7   3        1.11       -0.31      9.67 o 
  17   7   3       15.87       -3.54     12.96 o 
  18   7   3       32.48       32.73     16.29 o 
   0   8   3      347.92      388.32     26.97 o 
   1   8   3     1001.26      915.09     29.16 o 
   2   8   3     3316.72     3153.39     63.23 o 
   3   8   3     1035.31     1084.50     32.00 o 
   4   8   3     2215.71     2142.58     69.12 o 
   5   8   3      650.23      669.80     50.49 o 
   6   8   3      314.62      289.43     11.60 o 
   7   8   3      717.47      743.38     23.08 o 
   8   8   3     1636.38     1653.37     42.32 o 
   9   8   3      303.62      341.36     30.35 o 
  10   8   3     1273.79     1287.43     38.18 o 
  11   8   3       59.71       46.41     13.59 o 
  12   8   3      275.32      247.34     20.99 o 
  13   8   3        7.68       -0.99      9.85 o 
  14   8   3       74.72       41.26     16.37 o 
  15   8   3      126.44      103.11     17.71 o 
  16   8   3      370.12      416.48     46.12 o 
  17   8   3      182.17      121.39     23.95 o 
   1   9   3        0.01       -5.63      5.63 o 
   2   9   3       14.10        6.51      6.70 o 
   3   9   3     1273.23     1231.15     36.62 o 
   4   9   3      433.86      414.38     26.41 o 
   5   9   3       44.95       56.10     12.87 o 
   6   9   3      124.35       92.39     16.08 o 
   7   9   3     1433.81     1423.16     47.18 o 
   8   9   3     1008.82      964.15     45.96 o 
   9   9   3      410.06      408.83     35.19 o 
  10   9   3       79.96       96.90     23.72 o 
  11   9   3      309.63      273.50     30.58 o 
  12   9   3      441.44      460.49     55.82 o 
  13   9   3      166.60      219.55     41.86 o 
  14   9   3       30.30       35.35     24.19 o 
  15   9   3        1.57       50.24     26.98 o 
  16   9   3       48.22       75.35     32.56 o 
   0  10   3      305.99      293.63     28.29 o 
   1  10   3     1541.24     1560.47     49.01 o 
   2  10   3      997.00      895.55     32.51 o 
   3  10   3       39.74       24.78      9.77 o 
   4  10   3      197.14      159.86     19.01 o 
   5  10   3     1764.48     1728.88     56.88 o 
   6  10   3        5.03        0.10     10.21 o 
   7  10   3      488.98      514.46     55.35 o 
   8  10   3      103.39      144.28     24.76 o 
   9  10   3      281.70      257.14     30.90 o 
  10  10   3        7.02        6.83      8.41 o 
  11  10   3      127.78      145.01     35.35 o 
  12  10   3        9.14       25.12     23.26 o 
  13  10   3      132.04      108.84     36.28 o 
  14  10   3        8.31       20.47     24.19 o 
  15  10   3       51.93       21.40     27.91 o 
   1  11   3        1.12        2.78      8.14 o 
   2  11   3        3.22       -0.42      8.23 o 
   3  11   3      454.97      452.84     25.44 o 
   4  11   3      202.94      193.76     21.75 o 
   5  11   3        2.48        1.00      9.48 o 
   6  11   3      599.70      605.01     34.00 o 
   7  11   3       83.55       80.85     21.37 o 
   8  11   3       11.08      -12.16     12.16 o 
   9  11   3       66.31       34.76     20.47 o 
  10  11   3      331.65      321.84     36.82 o 
  11  11   3      728.20      802.33     54.59 o 
  12  11   3        7.08       -5.58     23.26 o 
  13  11   3      255.16      257.69     49.31 o 
   0  12   3      791.86      768.93     48.27 o 
   1  12   3      132.76      104.04     18.62 o 
   2  12   3      487.74      473.30     27.49 o 
   3  12   3       71.85       66.74     16.75 o 
   4  12   3      641.85      618.49     36.09 o 
   5  12   3       10.67       -6.35     10.54 o 
   6  12   3       84.86      109.05     24.23 o 
   7  12   3      955.44      965.96     59.20 o 
   8  12   3      145.54      132.74     27.53 o 
   9  12   3       79.85       65.15     26.05 o 
  10  12   3      293.95      297.12     49.31 o 
  11  12   3      456.28      551.66     67.91 o 
  12  12   3       24.28       11.16     25.12 o 
   1  13   3      253.54      170.17     23.06 o 
   2  13   3        0.39       -9.06     11.46 o 
   3  13   3        2.67      -10.07     11.32 o 
   4  13   3      177.37      164.55     24.97 o 
   5  13   3       41.11       26.79     13.82 o 
   6  13   3      123.26      115.30     42.79 o 
   7  13   3      143.53      129.18     42.79 o 
   8  13   3      123.38       98.02     26.87 o 
   9  13   3     1083.75     1267.99    101.40 o 
   0  14   3        0.17      -20.47     21.40 o 
   1  14   3       65.12       67.21     40.47 o 
   2  14   3      616.90      698.19     51.56 o 
   3  14   3      282.04      234.20     31.19 o 
   4  14   3       31.69       36.36     16.75 o 
   5  14   3      156.84      149.85     61.40 o 
   6  14   3       47.39       53.28     23.72 o 
   0   0   4    17715.40    16372.02    309.00 o 
   1   0   4    32665.84    28402.47    664.05 o 
   2   0   4     2831.63     2751.85     58.45 o 
   3   0   4     6267.35     6033.05    130.66 o 
   4   0   4      704.28      899.27     22.66 o 
   5   0   4    10464.42    10804.04    170.30 o 
   6   0   4      930.65      914.84     20.77 o 
   7   0   4      196.52      213.54      8.76 o 
   8   0   4     2599.10     2890.65     51.78 o 
   9   0   4     1074.01     1142.02     32.58 o 
  10   0   4       80.85       99.41      6.04 o 
  11   0   4     6682.32     6920.58     99.01 o 
  12   0   4     1666.53     1806.67     37.37 o 
  13   0   4      167.74      189.36     12.71 o 
  14   0   4      256.53      230.82     14.79 o 
  15   0   4      624.04      625.91     25.55 o 
  16   0   4      498.70      574.16     58.14 o 
  17   0   4     1266.22     1217.79     71.17 o 
  18   0   4     1437.36     1460.71     47.35 o 
  19   0   4      591.32      634.53     55.82 o 
  20   0   4      739.96      730.74     34.53 o 
  21   0   4      451.15      362.81     37.21 o 
   1   1   4      225.56      213.55      5.23 o 
   2   1   4        0.39        3.68      1.41 o 
   3   1   4      590.38      631.10      9.19 o 
   4   1   4     7006.88     7064.45     69.19 o 
   5   1   4     3989.16     4080.15     49.64 o 
   6   1   4     3128.36     3433.57     43.00 o 
   7   1   4     1828.35     1796.99     25.52 o 
   8   1   4      989.70     1110.15     18.11 o 
   9   1   4     1122.09     1284.44     20.48 o 
  10   1   4     2876.42     3067.80     40.58 o 
  11   1   4       56.09       52.77      4.54 o 
  12   1   4       25.44       17.16      4.05 o 
  13   1   4        0.04       -1.47      3.57 o 
  14   1   4      934.29      860.03     20.38 o 
  15   1   4      625.30      625.67     24.56 o 
  16   1   4      681.89      678.36     28.20 o 
  17   1   4       85.57       74.65      8.06 o 
  18   1   4       61.77       56.72      8.58 o 
  19   1   4       40.60       34.06      7.42 o 
  20   1   4      134.95      106.34     10.89 o 
   0   2   4     1795.37     1775.33     28.53 o 
   1   2   4        5.18       23.07      2.32 o 
   2   2   4     5294.17     5250.61     56.79 o 
   3   2   4    16295.03    15813.20    150.24 o 
   4   2   4     1305.11     1470.48     22.19 o 
   5   2   4        4.67       12.66      2.97 o 
   6   2   4     3566.17     3581.91     45.56 o 
   7   2   4     1514.00     1618.93     24.27 o 
   8   2   4      140.51      109.20      5.37 o 
   9   2   4       54.40       49.27      4.06 o 
  10   2   4      573.82      668.34     20.32 o 
  11   2   4      204.09      175.52     11.28 o 
  12   2   4        2.33        5.83      4.39 o 
  13   2   4       22.02       16.42      5.40 o 
  14   2   4      109.95       95.44     20.47 o 
  15   2   4      152.43      148.55     11.91 o 
  16   2   4      247.90      235.52     18.82 o 
  17   2   4        3.08       -0.54      4.25 o 
  18   2   4      959.13      951.20     25.07 o 
  19   2   4      391.82      365.49     23.50 o 
  20   2   4      165.12      153.79     12.14 o 
   1   3   4     2861.10     2953.82     38.00 o 
   2   3   4      559.12      692.49     10.56 o 
   3   3   4     4293.78     4485.93     45.92 o 
   4   3   4       22.86       61.27      4.63 o 
   5   3   4      783.20      883.18     17.73 o 
   6   3   4      436.59      387.16     13.19 o 
   7   3   4     6155.78     6316.90     83.38 o 
   8   3   4      950.35      972.55     19.50 o 
   9   3   4      300.82      287.91      9.27 o 
  10   3   4       18.86        9.27      4.03 o 
  11   3   4      966.06      951.49     29.27 o 
  12   3   4     1741.00     1654.42     36.49 o 
  13   3   4      580.63      629.92     27.96 o 
  14   3   4      280.38      294.20     15.32 o 
  15   3   4     1026.63      896.82     44.19 o 
  16   3   4        0.06        3.80      8.20 o 
  17   3   4      118.73      134.88     17.42 o 
  18   3   4      103.98      126.24     13.75 o 
  19   3   4       74.60       67.05      9.27 o 
  20   3   4        0.60       -4.58      5.89 o 
   0   4   4       19.12        8.30      3.79 o 
   1   4   4      573.19      525.51     15.17 o 
   2   4   4     3044.94     3119.95     36.83 o 
   3   4   4      376.58      368.24      7.28 o 
   4   4   4     2510.84     2608.63     35.48 o 
   5   4   4     7138.07     7424.01     97.40 o 
   6   4   4       67.45      109.24      6.56 o 
   7   4   4     1672.39     1720.92     30.06 o 
   8   4   4      165.63      158.19      8.10 o 
   9   4   4     1107.46     1147.51     22.08 o 
  10   4   4      108.14      103.15     11.65 o 
  11   4   4       13.99       22.83      6.97 o 
  12   4   4      627.95      635.82     25.64 o 
  13   4   4       10.98        4.24      6.65 o 
  14   4   4      217.94      229.36     14.63 o 
  15   4   4       45.85       26.31     10.46 o 
  16   4   4       49.82       66.93     14.13 o 
  17   4   4      303.76      248.84     37.21 o 
  18   4   4      353.27      337.77     27.60 o 
  19   4   4       68.95       65.33     16.29 o 
  20   4   4      620.62      631.71     39.45 o 
   1   5   4     2680.34     3090.71     61.15 o 
   2   5   4       25.15       16.07      3.68 o 
   3   5   4     3671.94     3929.37     45.89 o 
   4   5   4     1168.86     1375.24     20.42 o 
   5   5   4     2183.20     2386.90     34.15 o 
   6   5   4       12.12       30.37      4.87 o 
   7   5   4      382.28      387.84     12.71 o 
   8   5   4     1300.51     1307.89     25.99 o 
   9   5   4       27.47       26.48      6.28 o 
  10   5   4     1154.18     1177.92     36.62 o 
  11   5   4        6.10        9.76     13.93 o 
  12   5   4     1021.40      937.90     61.65 o 
  13   5   4     1508.63     1440.67     43.62 o 
  14   5   4       68.48       78.39     13.04 o 
  15   5   4      297.60      322.95     26.56 o 
  16   5   4      264.95      260.32     24.61 o 
  17   5   4     1486.89     1433.43     66.05 o 
  18   5   4       66.40       71.61     16.76 o 
  19   5   4      224.12      203.73     27.91 o 
   0   6   4      175.60      194.43     25.12 o 
   1   6   4      157.81      197.70     11.18 o 
   2   6   4     4460.58     4767.91     62.11 o 
   3   6   4      147.26      170.10      6.51 o 
   4   6   4       15.12       27.41      3.30 o 
   5   6   4      803.68      849.94     13.39 o 
   6   6   4      375.83      386.85     10.75 o 
   7   6   4        0.16       -3.53      3.53 o 
   8   6   4      302.36      339.75     13.01 o 
   9   6   4      370.74      372.27     35.56 o 
  10   6   4      912.23      869.11     32.58 o 
  11   6   4      564.67      587.49     27.20 o 
  12   6   4      291.46      275.11     30.32 o 
  13   6   4      532.00      498.56     37.29 o 
  14   6   4      255.45      195.29     18.37 o 
  15   6   4        0.00       -4.20      8.17 o 
  16   6   4       45.23       39.18     15.81 o 
  17   6   4       45.46       36.82     15.62 o 
  18   6   4        2.00       -2.00     13.47 o 
  19   6   4        0.04       -0.13     13.77 o 
   1   7   4     1563.71     1578.28     45.10 o 
   2   7   4        3.97        9.24      4.19 o 
   3   7   4      136.59      108.07      8.64 o 
   4   7   4        0.21       -1.12      3.19 o 
   5   7   4     2276.54     2127.04     30.97 o 
   6   7   4       62.36       65.24      4.21 o 
   7   7   4     2232.24     2067.67     36.18 o 
   8   7   4     2002.82     2013.15     35.60 o 
   9   7   4     1443.18     1412.26     43.26 o 
  10   7   4      503.45      496.66     46.90 o 
  11   7   4     1393.78     1445.09     45.83 o 
  12   7   4      745.08      801.43     52.29 o 
  13   7   4      424.17      434.33     26.46 o 
  14   7   4      276.28      253.74     21.67 o 
  15   7   4      604.21      678.07     34.45 o 
  16   7   4      133.81      118.35     18.04 o 
  17   7   4        7.53       11.38     13.77 o 
  18   7   4      107.76       91.20     21.37 o 
   0   8   4      510.26      566.98     32.52 o 
   1   8   4       49.54       39.45      9.99 o 
   2   8   4      102.54      115.25     14.56 o 
   3   8   4     1195.56     1311.31     57.21 o 
   4   8   4       52.84       45.92     14.17 o 
   5   8   4       55.81       50.36     11.43 o 
   6   8   4     2745.10     2601.39     62.55 o 
   7   8   4     1419.55     1492.39     26.02 o 
   8   8   4       22.69       35.81      8.93 o 
   9   8   4     1104.00     1058.14     33.81 o 
  10   8   4      424.17      391.10     24.09 o 
  11   8   4        2.69       -2.44      8.33 o 
  12   8   4       74.54       65.38     13.71 o 
  13   8   4      231.93      261.43     22.24 o 
  14   8   4      210.76      193.99     20.66 o 
  15   8   4        3.75       -3.05     10.32 o 
  16   8   4       24.70        8.31     12.04 o 
  17   8   4       65.18       72.06     19.99 o 
   1   9   4       27.30       41.42     10.67 o 
   2   9   4      457.73      437.14     29.41 o 
   3   9   4      345.98      302.98     22.31 o 
   4   9   4     1485.36     1491.69     54.04 o 
   5   9   4        3.82        4.14      7.92 o 
   6   9   4     3844.85     3717.04     87.56 o 
   7   9   4     1439.64     1375.89     38.67 o 
   8   9   4     1068.75     1043.93     68.45 o 
   9   9   4     1221.13     1241.86     34.18 o 
  10   9   4      756.89      733.07     66.98 o 
  11   9   4      222.81      207.46     40.93 o 
  12   9   4      244.83      253.97     45.58 o 
  13   9   4      714.37      705.16     67.91 o 
  14   9   4      124.44      106.05     35.35 o 
  15   9   4       16.45       57.68     29.77 o 
  16   9   4       22.62       17.68     23.26 o 
   0  10   4       88.31       53.69     15.75 o 
   1  10   4     1028.17      961.63     53.13 o 
   2  10   4      359.21      333.84     24.78 o 
   3  10   4     1964.59     1803.48     56.71 o 
   4  10   4       42.79       32.27     11.77 o 
   5  10   4       10.75       -0.04      9.30 o 
   6  10   4      318.26      305.70     25.30 o 
   7  10   4       60.22       50.99     13.41 o 
   8  10   4        8.84        8.33     13.47 o 
   9  10   4       16.53       22.02      9.15 o 
  10  10   4       41.06       29.20      9.77 o 
  11  10   4       44.16       45.58     26.98 o 
  12  10   4       79.37       27.91     24.19 o 
  13  10   4      453.71      553.52     64.19 o 
  14  10   4       19.44       -8.37     21.40 o 
  15  10   4      183.59      229.78     46.51 o 
   1  11   4       45.03       28.04     11.66 o 
   2  11   4       95.82       95.81     17.06 o 
   3  11   4      333.79      319.67     26.05 o 
   4  11   4       34.47       31.87     12.87 o 
   5  11   4      211.31      224.53     23.39 o 
   6  11   4       15.95        6.50     14.26 o 
   7  11   4      271.96      229.65     68.84 o 
   8  11   4      283.80      372.12     53.96 o 
   9  11   4        1.51        9.30     20.47 o 
  10  11   4        9.11      -18.61     18.61 o 
  11  11   4      926.47      850.29     80.94 o 
  12  11   4      645.49      653.57     30.19 o 
  13  11   4       72.19       93.03     37.21 o 
   0  12   4     1916.28     1966.64    112.57 o 
   1  12   4      301.30      341.74     41.86 o 
   2  12   4     2176.18     2034.83     81.80 o 
   3  12   4      224.77      164.60     22.17 o 
   4  12   4      129.88      133.85     20.52 o 
   5  12   4       28.93       29.49     13.20 o 
   6  12   4        1.40       -2.79     21.40 o 
   7  12   4      719.46      692.14     72.56 o 
   8  12   4        8.65      -17.68     17.68 o 
   9  12   4      499.65      551.66     67.91 o 
  10  12   4       27.93       32.56     27.91 o 
  11  12   4        5.68       -6.51     23.26 o 
   1  13   4       69.55       75.82     23.02 o 
   2  13   4       92.83       63.48     21.02 o 
   3  13   4       97.10       78.35     23.35 o 
   4  13   4      111.01      137.40     26.49 o 
   5  13   4       35.08       35.22     17.86 o 
   6  13   4       22.07      -16.75     19.54 o 
   7  13   4        0.01       -5.58     22.33 o 
   8  13   4       66.51       47.44     29.77 o 
   9  13   4      189.95      152.57     43.72 o 
   0  14   4      500.45      527.48     65.12 o 
   1  14   4        0.12       -3.43     16.95 o 
   2  14   4       73.15       20.58     20.53 o 
   3  14   4      300.42      345.59     38.81 o 
   4  14   4      367.29      456.05     43.12 o 
   5  14   4        4.38      -21.40     21.40 o 
   1   1   5      301.75      253.69      7.38 o 
   2   1   5     1612.73     1569.98     20.83 o 
   3   1   5      494.87      459.60      8.24 o 
   4   1   5    10808.51    10639.91    102.97 o 
   5   1   5      840.44      922.47     14.77 o 
   6   1   5     6651.43     6751.72     67.57 o 
   7   1   5     9684.75    10136.21     98.78 o 
   8   1   5     1472.89     1325.01     17.18 o 
   9   1   5      294.06      249.99      6.06 o 
  10   1   5     3748.68     3849.35     45.34 o 
  11   1   5     2201.15     2297.24     31.80 o 
  12   1   5     3190.07     3225.11     47.50 o 
  13   1   5     2637.45     2501.71     43.65 o 
  14   1   5      868.26      937.92     31.61 o 
  15   1   5       46.08       46.15      6.43 o 
  16   1   5      371.73      387.52     18.41 o 
  17   1   5       78.42       72.33      8.30 o 
  18   1   5        0.08        0.35      5.91 o 
  19   1   5      471.81      479.37     25.65 o 
  20   1   5       21.14       18.21      7.46 o 
   0   2   5      136.34      125.76      5.69 o 
   1   2   5     3128.95     3190.28     32.43 o 
   2   2   5    15631.01    15010.80    145.94 o 
   3   2   5      951.96      919.93     13.58 o 
   4   2   5      222.58      206.79      5.41 o 
   5   2   5     2203.00     2217.86     31.38 o 
   6   2   5     2914.37     3077.96     41.02 o 
   7   2   5      642.92      612.80     19.17 o 
   8   2   5     3005.69     3253.32     43.46 o 
   9   2   5     1920.35     2084.18     30.82 o 
  10   2   5     1324.51     1503.18     28.11 o 
  11   2   5        4.62        7.50      4.28 o 
  12   2   5       53.30       54.85      7.15 o 
  13   2   5       53.49       67.94     10.20 o 
  14   2   5      596.63      605.74     30.45 o 
  15   2   5      843.40      798.93     26.49 o 
  16   2   5      741.77      729.65     30.33 o 
  17   2   5       34.75       24.49      7.12 o 
  18   2   5      183.47      196.24     11.99 o 
  19   2   5        0.82        3.23      5.91 o 
  20   2   5       32.64        6.32      9.05 o 
   1   3   5     1030.77     1111.66     21.65 o 
   2   3   5      111.73       93.61      4.22 o 
   3   3   5       99.89       85.00      3.46 o 
   4   3   5     1736.34     1835.42     20.92 o 
   5   3   5      662.66      692.86     15.96 o 
   6   3   5     1215.98     1423.33     25.58 o 
   7   3   5     1321.80     1231.85     21.62 o 
   8   3   5      349.07      420.77     11.45 o 
   9   3   5     1159.98     1131.73     20.55 o 
  10   3   5     2592.85     2443.74     40.73 o 
  11   3   5      598.40      525.00     23.23 o 
  12   3   5      328.03      339.15     16.92 o 
  13   3   5     1218.76     1188.53     50.91 o 
  14   3   5     4880.91     4831.83     82.52 o 
  15   3   5        8.74       10.06      8.86 o 
  16   3   5      474.63      482.58     29.27 o 
  17   3   5       54.98       52.62      7.66 o 
  18   3   5      998.83      943.70     29.04 o 
  19   3   5       63.98       62.85     10.47 o 
  20   3   5        1.14        4.56      6.46 o 
   0   4   5        5.02        3.28      3.01 o 
   1   4   5     4438.60     4726.33     58.78 o 
   2   4   5     1707.27     1485.22     21.33 o 
   3   4   5    11809.71    11943.43    116.17 o 
   4   4   5     1586.67     1498.62     19.19 o 
   5   4   5      752.15      800.71     22.95 o 
   6   4   5        5.40        9.11      3.58 o 
   7   4   5      719.22      730.60     17.56 o 
   8   4   5      358.08      416.74     12.98 o 
   9   4   5      330.55      335.77     11.70 o 
  10   4   5       62.12       46.02      8.93 o 
  11   4   5      279.47      277.05     17.33 o 
  12   4   5        0.76        1.28      5.31 o 
  13   4   5      106.18      126.84     11.68 o 
  14   4   5       73.22       80.13     10.43 o 
  15   4   5       10.43        7.46      7.48 o 
  16   4   5      142.57      112.93     24.65 o 
  17   4   5      271.16      280.98     25.00 o 
  18   4   5        1.26       -2.98      9.80 o 
  19   4   5       26.11       21.99     13.02 o 
  20   4   5      518.67      532.60     36.84 o 
   1   5   5     2817.70     3098.72     52.26 o 
   2   5   5     1950.03     2137.76     31.31 o 
   3   5   5     3385.78     3577.91     43.95 o 
   4   5   5     5141.39     5227.73     55.45 o 
   5   5   5      798.59      798.21     13.69 o 
   6   5   5     2136.59     2072.06     31.33 o 
   7   5   5     2080.05     2202.53     38.04 o 
   8   5   5        0.74       -1.85      3.58 o 
   9   5   5       11.95       18.03      4.57 o 
  10   5   5      120.03      104.94     12.66 o 
  11   5   5      323.05      345.02     30.94 o 
  12   5   5      242.58      254.47     18.50 o 
  13   5   5      180.38      152.96     22.27 o 
  14   5   5        9.92       -2.18      6.36 o 
  15   5   5      488.30      450.03     21.68 o 
  16   5   5       96.74      108.62     18.42 o 
  17   5   5      110.92      106.65     18.74 o 
  18   5   5       15.81       26.05     13.81 o 
  19   5   5        7.72       11.95     12.81 o 
   0   6   5        0.52        4.65      9.30 o 
   1   6   5       33.53       11.97      7.43 o 
   2   6   5      220.32      206.74     11.07 o 
   3   6   5     6185.47     6509.96     79.88 o 
   4   6   5       62.62       54.91      4.07 o 
   5   6   5      192.04      157.55      5.70 o 
   6   6   5     7072.61     7060.22     87.46 o 
   7   6   5       64.68       87.91      5.95 o 
   8   6   5      603.55      658.27     18.55 o 
   9   6   5      805.42      835.32     31.27 o 
  10   6   5     2712.42     2665.23     64.44 o 
  11   6   5       82.86      118.09     14.06 o 
  12   6   5       35.73       37.81     10.55 o 
  13   6   5      135.79      109.98     14.81 o 
  14   6   5       16.41       11.68      9.00 o 
  15   6   5       28.96       33.68      9.82 o 
  16   6   5       64.80       59.00     17.01 o 
  17   6   5      454.19      492.24     35.50 o 
  18   6   5     1168.29     1229.26     57.18 o 
   1   7   5     1659.01     1667.10     57.88 o 
   2   7   5      144.50      167.30     16.41 o 
   3   7   5      311.18      326.00     15.05 o 
   4   7   5     1367.68     1413.31     28.63 o 
   5   7   5      531.04      491.51     16.80 o 
   6   7   5        0.04        0.17      3.27 o 
   7   7   5      250.36      242.00     12.36 o 
   8   7   5      994.14      941.80     27.11 o 
   9   7   5     2206.80     2129.47     75.42 o 
  10   7   5       24.87       26.31     10.09 o 
  11   7   5        6.59        5.17      8.25 o 
  12   7   5      691.13      683.13     50.06 o 
  13   7   5      182.04      175.60     45.77 o 
  14   7   5        5.62        2.32      9.42 o 
  15   7   5       24.48       20.73     11.25 o 
  16   7   5       79.52       51.23     13.83 o 
  17   7   5        0.01       -3.12     13.02 o 
  18   7   5      285.88      287.78     46.05 o 
   0   8   5    12940.67    12662.20    388.86 o 
   1   8   5     1961.85     2058.02     69.69 o 
   2   8   5     3120.18     2972.56    106.52 o 
   3   8   5     4598.40     4759.91    124.24 o 
   4   8   5     5012.71     4873.06    148.85 o 
   5   8   5       14.60       13.04      6.29 o 
   6   8   5        0.28       -4.28      4.28 o 
   7   8   5     1047.46     1090.32     29.40 o 
   8   8   5      136.58      159.28     10.57 o 
   9   8   5      450.62      418.50     25.14 o 
  10   8   5       64.89       56.16     12.62 o 
  11   8   5      218.58      196.73     19.27 o 
  12   8   5      805.46      843.16     36.58 o 
  13   8   5      225.89      237.35     26.34 o 
  14   8   5      362.46      390.66     27.61 o 
  15   8   5      186.33      172.91     30.51 o 
  16   8   5      157.14      144.27     20.31 o 
  17   8   5      340.69      382.94     78.14 o 
   1   9   5      108.03      112.57     18.38 o 
   2   9   5       20.00       30.65     12.81 o 
   3   9   5     1676.26     1785.23     65.99 o 
   4   9   5       17.58        7.65     10.05 o 
   5   9   5       75.74       68.23     15.36 o 
   6   9   5       28.19       28.68      9.90 o 
   7   9   5       36.25       22.93      8.33 o 
   8   9   5     1538.05     1590.02     49.29 o 
   9   9   5      333.92      299.87     28.84 o 
  10   9   5       73.35       13.95     22.33 o 
  11   9   5      258.86      215.83     41.86 o 
  12   9   5       91.07       86.52     32.56 o 
  13   9   5        0.49       11.16     22.33 o 
  14   9   5       49.55       30.70     25.12 o 
  15   9   5       10.94       29.77     26.05 o 
  16   9   5       73.96        7.44     23.26 o 
   0  10   5     1431.71     1458.70     86.52 o 
   1  10   5        6.43        2.88     13.49 o 
   2  10   5      942.61      913.85     47.24 o 
   3  10   5        0.18        4.82     11.12 o 
   4  10   5      545.18      509.77     36.40 o 
   5  10   5      162.98      143.79     21.84 o 
   6  10   5       79.81       60.80     23.26 o 
   7  10   5      135.18      125.83     21.44 o 
   8  10   5     1079.92     1100.53     82.80 o 
   9  10   5      316.55      320.95     21.79 o 
  10  10   5      305.08      271.35     19.50 o 
  11  10   5      416.05      440.86     30.70 o 
  12  10   5      197.71      136.75     40.00 o 
  13  10   5       41.02       56.75     28.84 o 
  14  10   5       45.44       -0.93     24.19 o 
  15  10   5       11.58      -14.88     22.33 o 
   1  11   5       88.42       78.19     19.20 o 
   2  11   5      252.99      215.04     46.98 o 
   3  11   5      103.84       98.97     21.97 o 
   4  11   5      304.69      277.01     33.49 o 
   5  11   5        0.06       17.28     13.77 o 
   6  11   5     1869.59     1877.82    130.24 o 
   7  11   5      266.59      243.74     45.58 o 
   8  11   5      563.51      584.22     66.05 o 
   9  11   5      328.56      332.11     53.96 o 
  10  11   5      135.51       97.68     37.21 o 
  11  11   5      114.16      162.80     44.65 o 
  12  11   5       20.14       23.46     15.81 o 
  13  11   5      713.74      844.70     80.94 o 
   0  12   5       14.24       26.98     23.26 o 
   1  12   5      141.55      145.87     25.93 o 
   2  12   5       14.89       11.30     13.63 o 
   3  12   5      312.90      342.93     35.50 o 
   4  12   5       14.87      -12.46     13.02 o 
   5  12   5        0.04       13.70     14.29 o 
   6  12   5       10.03       47.44     30.70 o 
   7  12   5       15.17        1.86     19.54 o 
   8  12   5      112.46       30.70     26.98 o 
   9  12   5        7.67       -3.72     19.54 o 
  10  12   5       80.54       66.98     34.42 o 
  11  12   5       36.77       51.17     29.77 o 
   1  13   5       36.80       63.57     21.37 o 
   2  13   5        2.44        0.65     17.21 o 
   3  13   5       33.49       16.55     17.35 o 
   4  13   5        1.24       13.06     20.93 o 
   5  13   5       12.89       -0.54     17.21 o 
   6  13   5      160.86      194.43     48.38 o 
   7  13   5      352.77      330.25     57.68 o 
   8  13   5      135.14      112.57     39.07 o 
   9  13   5       23.25        3.72     23.26 o 
   0  14   5       55.85       74.42     35.35 o 
   1  14   5       37.14        6.45     18.38 o 
   2  14   5       58.82       41.40     20.39 o 
   3  14   5       28.00       19.49     18.67 o 
   4  14   5       75.32       47.90     21.01 o 
   5  14   5        0.64       17.68     27.91 o 
   0   0   6    25196.99    22565.81    426.67 o 
   1   0   6     8787.48     8453.53    105.24 o 
   2   0   6     3021.96     3151.19     71.33 o 
   3   0   6    11776.03    11016.24    217.14 o 
   4   0   6       79.92      124.79      7.79 o 
   5   0   6      567.19      525.72     15.98 o 
   6   0   6     5578.66     6188.13    104.43 o 
   7   0   6     1896.70     2210.41     53.06 o 
   8   0   6     1614.54     1620.99     35.13 o 
   9   0   6     1858.44     1953.27     35.25 o 
  10   0   6       14.00        2.79      3.40 o 
  11   0   6     3894.15     4088.70     64.61 o 
  12   0   6      427.02      463.86     15.20 o 
  13   0   6       73.12       68.36     23.26 o 
  14   0   6     1296.81     1187.03     38.44 o 
  15   0   6      573.27      579.56     64.19 o 
  16   0   6      106.66      135.44     25.58 o 
  17   0   6       22.17       15.09      8.86 o 
  18   0   6      742.07      688.94     32.23 o 
  19   0   6      153.33      152.11     17.42 o 
  20   0   6      751.65      731.44     35.50 o 
   1   1   6       10.84       14.91      1.88 o 
   2   1   6      591.17      543.86     10.59 o 
   3   1   6      877.12      891.72     14.62 o 
   4   1   6     2609.28     2905.06     33.10 o 
   5   1   6     1941.42     2199.08     26.23 o 
   6   1   6        1.29        0.12      1.77 o 
   7   1   6        6.05        3.09      1.88 o 
   8   1   6     1890.97     2091.23     28.01 o 
   9   1   6      801.88      782.35     18.23 o 
  10   1   6      198.81      206.05     10.82 o 
  11   1   6      220.30      217.56      8.01 o 
  12   1   6      826.30      928.70     20.39 o 
  13   1   6      960.63     1003.02     24.00 o 
  14   1   6      239.77      241.70     11.58 o 
  15   1   6       87.98       88.69      8.12 o 
  16   1   6       69.63       68.80      9.80 o 
  17   1   6      128.32      121.81     11.28 o 
  18   1   6        0.32        5.94      6.10 o 
  19   1   6       34.85       31.15      8.87 o 
  20   1   6      599.46      606.05     23.10 o 
   0   2   6       29.90       33.85      3.57 o 
   1   2   6       52.91      104.87      5.96 o 
   2   2   6    13592.06    13088.55    136.22 o 
   3   2   6     2649.35     2563.38     31.64 o 
   4   2   6      866.88      876.71     14.28 o 
   5   2   6     6835.62     6727.57     68.46 o 
   6   2   6     1215.48     1354.71     18.03 o 
   7   2   6     1311.02     1307.34     17.46 o 
   8   2   6      128.22      107.35      5.50 o 
   9   2   6     1577.74     1623.99     26.50 o 
  10   2   6      874.72      866.07     17.80 o 
  11   2   6        2.20        1.59      2.60 o 
  12   2   6       76.36       93.30      8.27 o 
  13   2   6      251.47      240.03     12.93 o 
  14   2   6     1380.83     1382.23     33.60 o 
  15   2   6      155.40      127.20     10.55 o 
  16   2   6        2.72       -1.03      6.16 o 
  17   2   6      320.14      328.77     14.95 o 
  18   2   6      175.28      178.62     12.30 o 
  19   2   6      431.96      458.17     19.34 o 
  20   2   6       70.74       79.97     10.82 o 
   1   3   6     8470.26     9036.03     90.19 o 
   2   3   6     6230.78     6628.42     73.53 o 
   3   3   6      215.81      308.56      9.36 o 
   4   3   6      460.06      600.22     10.15 o 
   5   3   6     6951.97     7470.98     75.91 o 
   6   3   6     3000.74     3238.78     39.73 o 
   7   3   6     1769.00     1826.34     30.79 o 
   8   3   6     2270.12     2405.64     36.09 o 
   9   3   6      339.32      345.39     11.37 o 
  10   3   6     1239.03     1304.06     28.64 o 
  11   3   6      337.41      296.76     15.71 o 
  12   3   6     2525.56     2438.10     49.13 o 
  13   3   6      197.51      185.38     12.72 o 
  14   3   6       11.18        0.91      5.76 o 
  15   3   6       21.67        3.65      8.20 o 
  16   3   6      100.51       93.14     11.43 o 
  17   3   6       70.66       45.86      8.18 o 
  18   3   6       30.11       54.93      9.52 o 
  19   3   6        2.29       -3.22      6.17 o 
  20   3   6        0.91       -6.06      6.46 o 
   0   4   6      357.07      382.64     15.16 o 
   1   4   6       46.50       24.22      3.02 o 
   2   4   6     7484.99     8221.54     90.44 o 
   3   4   6      427.85      388.05      8.93 o 
   4   4   6     6104.72     6479.75     63.45 o 
   5   4   6     2579.90     2681.31     29.87 o 
   6   4   6      138.87      153.32      8.32 o 
   7   4   6       76.81      110.59      7.02 o 
   8   4   6      201.04      212.75      9.29 o 
   9   4   6      227.34      194.04      8.90 o 
  10   4   6        4.45        3.02      5.05 o 
  11   4   6       11.62       16.92      6.29 o 
  12   4   6     1464.54     1496.52     37.91 o 
  13   4   6       11.93       10.03      6.39 o 
  14   4   6       76.80       67.55     10.09 o 
  15   4   6      146.94      136.98     14.81 o 
  16   4   6       60.61       43.01     14.88 o 
  17   4   6      147.28      105.09     18.74 o 
  18   4   6       64.28       75.71     18.14 o 
  19   4   6      619.03      656.67     31.99 o 
   1   5   6     1845.31     2020.92     50.48 o 
   2   5   6     3973.02     4046.81     53.68 o 
   3   5   6     1233.10     1250.86     20.23 o 
   4   5   6      640.76      657.10     12.23 o 
   5   5   6      107.69      116.30      5.02 o 
   6   5   6     1768.00     1742.95     25.00 o 
   7   5   6      699.73      666.92     18.20 o 
   8   5   6     1946.37     2018.86     36.55 o 
   9   5   6     1275.51     1208.82     26.06 o 
  10   5   6      413.84      328.10     24.41 o 
  11   5   6      923.07      926.30     31.55 o 
  12   5   6      185.44      157.77     13.30 o 
  13   5   6     1094.12     1048.28     36.93 o 
  14   5   6       47.30       38.51      9.67 o 
  15   5   6      344.61      374.89     27.26 o 
  16   5   6        2.97       -0.93      9.87 o 
  17   5   6      823.28      844.86     43.71 o 
  18   5   6       12.96        0.60     13.49 o 
  19   5   6       28.41       30.76     18.14 o 
   0   6   6     6572.34     6626.47    215.83 o 
   1   6   6     1033.14     1009.84     36.39 o 
   2   6   6      910.96     1048.38     23.54 o 
   3   6   6     1369.81     1473.89     26.12 o 
   4   6   6      237.20      249.29     10.85 o 
   5   6   6     1529.27     1591.70     25.82 o 
   6   6   6      319.43      428.22     17.99 o 
   7   6   6      139.67      147.53     16.32 o 
   8   6   6       18.78        6.72      4.99 o 
   9   6   6      812.56      874.10     30.61 o 
  10   6   6      253.99      219.76     17.62 o 
  11   6   6        0.03       -6.27      6.27 o 
  12   6   6       41.37       68.20     12.45 o 
  13   6   6      249.87      194.83     15.72 o 
  14   6   6      296.12      266.58     25.65 o 
  15   6   6        0.23       11.99      8.45 o 
  16   6   6       94.71       66.29     13.56 o 
  17   6   6       17.46       15.33     14.88 o 
  18   6   6       28.89       40.00     16.45 o 
   1   7   6      315.59      313.16     89.31 o 
   2   7   6     1332.62     1341.58     38.18 o 
   3   7   6       23.25        8.26      5.43 o 
   4   7   6      655.86      693.27     17.39 o 
   5   7   6     2303.09     2320.96     41.17 o 
   6   7   6      195.46      197.97      9.44 o 
   7   7   6       94.08       76.59      6.12 o 
   8   7   6     2230.48     2254.18     42.37 o 
   9   7   6     3366.89     3147.66     73.91 o 
  10   7   6       60.16       47.02     11.21 o 
  11   7   6      473.65      471.57     26.17 o 
  12   7   6      702.93      704.52     32.82 o 
  13   7   6     1031.49     1032.58     40.49 o 
  14   7   6      116.25      115.48     17.10 o 
  15   7   6      788.00      788.15     45.12 o 
  16   7   6       13.36       14.80     10.01 o 
  17   7   6       31.92       36.96     16.76 o 
  18   7   6        1.91       12.09     22.33 o 
   0   8   6      279.41      257.69     35.35 o 
   1   8   6       19.79       25.58     11.84 o 
   2   8   6      516.41      505.92     47.44 o 
   3   8   6      410.75      427.98     30.54 o 
   4   8   6       32.70       22.71      9.04 o 
   5   8   6      235.21      187.94     19.34 o 
   6   8   6     1464.36     1479.57     38.13 o 
   7   8   6      174.89      159.79      9.97 o 
   8   8   6      373.67      350.37     17.59 o 
   9   8   6       15.75       10.64      6.04 o 
  10   8   6      278.77      285.06     21.59 o 
  11   8   6       34.18       42.96     12.20 o 
  12   8   6       10.90       10.92      9.91 o 
  13   8   6        0.47        4.80      9.96 o 
  14   8   6      143.30      178.34     20.99 o 
  15   8   6      245.14      242.93     20.29 o 
  16   8   6       45.86       35.15     12.01 o 
  17   8   6       72.80       54.56     15.73 o 
   1   9   6      522.85      423.26     32.21 o 
   2   9   6      745.92      793.52     42.43 o 
   3   9   6      101.26      149.23     21.59 o 
   4   9   6     1153.59     1021.44     48.56 o 
   5   9   6      900.06      841.42     50.33 o 
   6   9   6       41.18       54.81     11.40 o 
   7   9   6      766.07      783.36     24.84 o 
   8   9   6       22.03        8.09      8.84 o 
   9   9   6      570.84      608.15     41.86 o 
  10   9   6        3.91       -3.50      7.91 o 
  11   9   6      416.06      491.19     56.75 o 
  12   9   6      601.61      644.69     66.98 o 
  13   9   6      951.03      851.22     76.28 o 
  14   9   6      284.65      413.05     55.82 o 
  15   9   6      422.84      548.87     63.26 o 
  16   9   6       15.31       -0.59     15.20 o 
   0  10   6     1163.43     1108.91     75.35 o 
   1  10   6      197.21      217.09     26.29 o 
   2  10   6       81.56       73.15     22.33 o 
   3  10   6       36.49       35.77     24.19 o 
   4  10   6      105.08       98.21     20.27 o 
   5  10   6      156.50      160.59     17.69 o 
   6  10   6      930.22      931.89     37.11 o 
   7  10   6      240.57      277.53     38.14 o 
   8  10   6        8.65      -12.09     16.75 o 
   9  10   6       26.70       29.77     13.95 o 
  10  10   6       19.68       18.31     10.14 o 
  11  10   6      221.31      217.49     17.96 o 
  12  10   6       48.45       41.64     10.37 o 
  13  10   6      860.57      908.89     81.87 o 
  14  10   6      122.49      106.98     36.28 o 
   1  11   6       85.75       86.28     20.65 o 
   2  11   6      330.85      303.89     42.79 o 
   3  11   6       20.89       29.96     16.11 o 
   4  11   6      244.63      292.51     33.49 o 
   5  11   6      239.27      215.60     21.45 o 
   6  11   6      625.77      574.64     31.36 o 
   7  11   6      259.78      208.39     44.65 o 
   8  11   6      995.71      802.84     77.21 o 
   9  11   6       76.47       80.01     31.63 o 
  10  11   6       69.84       10.23     24.19 o 
  11  11   6      726.44      712.08     35.43 o 
  12  11   6       28.86       28.80     11.80 o 
  13  11   6      726.89      854.94     41.86 o 
   0  12   6       18.50       -2.79     19.54 o 
   1  12   6      199.46      218.70     30.24 o 
   2  12   6      388.70      416.47     38.66 o 
   3  12   6        0.61        2.25     27.91 o 
   4  12   6        0.50        5.58     14.29 o 
   5  12   6       15.03        9.31     11.35 o 
   6  12   6        3.20       23.26     23.26 o 
   7  12   6      308.24      383.28     58.61 o 
   8  12   6      236.58      161.87     45.58 o 
   9  12   6        4.42        1.86     21.40 o 
  10  12   6      119.16      110.70     38.14 o 
  11  12   6        2.62       -0.93     23.26 o 
   1  13   6       99.36       91.47     26.05 o 
   2  13   6        9.45       11.95     17.07 o 
   3  13   6       89.31       84.63     28.84 o 
   4  13   6        1.84        6.02     15.36 o 
   5  13   6       13.97       12.31     15.75 o 
   6  13   6       49.82       16.75     27.91 o 
   7  13   6       91.42       71.63     35.35 o 
   8  13   6        0.43       13.95     26.05 o 
   0  14   6      570.96      516.31     66.98 o 
   1  14   6      492.37      545.89     80.47 o 
   2  14   6      554.75      601.98     50.24 o 
   3  14   6      546.57      570.33     48.85 o 
   4  14   6       36.27       42.54     21.44 o 
   1   1   7      669.80      700.18     12.07 o 
   2   1   7      304.87      300.96      8.12 o 
   3   1   7     1348.61     1419.97     21.16 o 
   4   1   7     1429.30     1286.56     19.78 o 
   5   1   7      255.41      241.68      7.58 o 
   6   1   7     2643.07     2491.64     32.60 o 
   7   1   7      746.78      855.92     15.50 o 
   8   1   7     1232.07     1133.79     18.82 o 
   9   1   7        4.60        4.46      2.89 o 
  10   1   7     1207.08     1074.11     18.53 o 
  11   1   7      250.48      209.78      8.13 o 
  12   1   7     5050.56     5155.45     72.83 o 
  13   1   7     1487.54     1447.25     31.63 o 
  14   1   7     1023.03     1055.67     33.70 o 
  15   1   7       46.80       46.55      7.11 o 
  16   1   7     2751.00     2809.86     52.57 o 
  17   1   7       26.57       14.82      6.27 o 
  18   1   7      339.86      351.67     17.14 o 
  19   1   7        1.05       -3.06      6.33 o 
  20   1   7       95.23      117.38     12.46 o 
   0   2   7     3552.69     3450.13     48.78 o 
   1   2   7      361.24      410.20      7.82 o 
   2   2   7      363.61      316.23      7.78 o 
   3   2   7      252.84      277.29     10.26 o 
   4   2   7       54.79       32.90      3.23 o 
   5   2   7      793.98      820.83     15.11 o 
   6   2   7        7.78        6.50      2.46 o 
   7   2   7      520.54      604.25     11.37 o 
   8   2   7      220.08      226.92      6.81 o 
   9   2   7      285.92      288.90      8.75 o 
  10   2   7      336.90      362.36      8.66 o 
  11   2   7      441.91      468.41     12.72 o 
  12   2   7      177.35      151.70      8.64 o 
  13   2   7      275.64      289.85     11.82 o 
  14   2   7       43.13       43.55      7.55 o 
  15   2   7      497.06      423.44     30.95 o 
  16   2   7       22.12       26.87      6.51 o 
  17   2   7       89.82       85.30     10.47 o 
  18   2   7      169.79      175.87     12.53 o 
  19   2   7       84.53       77.74     10.36 o 
  20   2   7      257.47      284.19     28.33 o 
   1   3   7       18.92       24.72      2.99 o 
   2   3   7     3008.22     2999.46     35.22 o 
   3   3   7     4001.41     4210.71     54.19 o 
   4   3   7     3496.38     3603.56     41.11 o 
   5   3   7     1090.07     1047.14     16.21 o 
   6   3   7     5284.61     5292.93     56.91 o 
   7   3   7      282.17      240.16      6.78 o 
   8   3   7      924.28      944.41     14.70 o 
   9   3   7       11.18        7.60      2.65 o 
  10   3   7     4966.52     5018.92     66.16 o 
  11   3   7      823.07      794.24     24.31 o 
  12   3   7        5.24        5.86      5.53 o 
  13   3   7        0.27        0.87      5.44 o 
  14   3   7     2374.80     2335.05     66.70 o 
  15   3   7       34.08       21.04      6.25 o 
  16   3   7      373.37      333.25     24.39 o 
  17   3   7       42.92       32.75      9.16 o 
  18   3   7      597.67      673.79     26.53 o 
  19   3   7       26.63       29.92      7.80 o 
   0   4   7    20231.38    20020.43    361.05 o 
   1   4   7       10.12        6.15      2.44 o 
   2   4   7      255.41      349.91     10.68 o 
   3   4   7        0.36        1.61      2.18 o 
   4   4   7    10862.60    11117.22    111.40 o 
   5   4   7     1387.80     1430.63     19.26 o 
   6   4   7     3447.04     3519.32     38.13 o 
   7   4   7       18.46       14.67      2.73 o 
   8   4   7     3445.65     3557.34     50.78 o 
   9   4   7       81.15       82.49      7.42 o 
  10   4   7     1759.38     1757.76     55.02 o 
  11   4   7        4.20       12.15      6.16 o 
  12   4   7      255.11      260.01     15.50 o 
  13   4   7       31.67       30.63      7.98 o 
  14   4   7       41.44       53.74      9.36 o 
  15   4   7        4.10        0.34      7.10 o 
  16   4   7      497.73      490.09     32.21 o 
  17   4   7      404.11      407.61     18.58 o 
  18   4   7      164.25      142.20     13.25 o 
  19   4   7       43.51       36.72      9.58 o 
   1   5   7        2.00       -1.75      2.52 o 
   2   5   7     1057.62     1070.97     19.54 o 
   3   5   7      696.08      812.27     15.11 o 
   4   5   7     1606.06     1601.50     23.36 o 
   5   5   7     1926.88     2000.55     27.23 o 
   6   5   7      836.50      947.71     17.05 o 
   7   5   7      180.42      192.98      6.56 o 
   8   5   7     1939.34     1968.44     34.03 o 
   9   5   7      221.37      227.25     13.63 o 
  10   5   7     1087.33     1059.57     30.65 o 
  11   5   7       12.21       17.42      7.14 o 
  12   5   7      101.81       91.48     11.13 o 
  13   5   7       21.49       21.23      7.84 o 
  14   5   7      898.18      991.15     43.89 o 
  15   5   7        0.45       12.47      8.02 o 
  16   5   7       26.46        4.09     28.37 o 
  17   5   7       17.70        1.14     11.39 o 
  18   5   7      191.07      206.53     38.61 o 
  19   5   7      278.36      331.13     40.93 o 
   0   6   7     8257.84     7946.33    161.00 o 
   1   6   7     1630.45     1648.38     28.99 o 
   2   6   7     6145.28     5887.43     70.37 o 
   3   6   7     2646.70     2846.74     42.51 o 
   4   6   7     3358.40     3474.01     49.54 o 
   5   6   7       81.19       97.34      7.97 o 
   6   6   7     1500.63     1537.38     27.57 o 
   7   6   7     2941.96     2855.17     42.52 o 
   8   6   7        5.31        3.53      2.74 o 
   9   6   7      236.19      263.50     15.47 o 
  10   6   7        2.97       11.45      6.89 o 
  11   6   7        4.50       10.34      6.88 o 
  12   6   7      107.97       82.77     15.31 o 
  13   6   7       82.43       79.55     11.58 o 
  14   6   7      608.18      633.08     26.97 o 
  15   6   7       41.28       46.52     12.62 o 
  16   6   7       76.59       97.48     16.04 o 
  17   6   7      129.68      134.17     22.69 o 
  18   6   7      221.27      201.28     36.28 o 
   1   7   7       40.19       47.28     14.07 o 
   2   7   7      345.01      365.87     23.96 o 
   3   7   7       58.49       54.10      8.53 o 
   4   7   7      166.42      179.77     11.19 o 
   5   7   7     1602.72     1699.89     30.81 o 
   6   7   7     1068.56     1051.80     22.64 o 
   7   7   7      602.78      699.36     17.74 o 
   8   7   7       92.06       94.06      9.38 o 
   9   7   7      488.99      470.19     31.70 o 
  10   7   7       11.51       13.72     12.77 o 
  11   7   7      216.93      224.97     38.12 o 
  12   7   7      135.14      109.94     13.49 o 
  13   7   7       84.47       70.81     12.29 o 
  14   7   7       52.66       44.15     14.78 o 
  15   7   7       12.51       -2.06      9.25 o 
  16   7   7      113.89      100.35     14.90 o 
  17   7   7        1.18        4.65     14.47 o 
   0   8   7     2545.56     2366.66    110.70 o 
   1   8   7       10.10        0.21      8.86 o 
   2   8   7      173.55      145.83     24.07 o 
   3   8   7        0.76        6.66      7.41 o 
   4   8   7     1504.62     1466.88     45.55 o 
   5   8   7      404.71      363.34     16.86 o 
   6   8   7      968.70     1008.22     28.30 o 
   7   8   7      673.60      718.21     23.02 o 
   8   8   7      416.44      398.30     17.02 o 
   9   8   7       98.30       79.51     10.64 o 
  10   8   7        0.80        1.76      4.93 o 
  11   8   7      140.99      177.75     19.50 o 
  12   8   7        7.96        7.69      9.81 o 
  13   8   7        0.07        7.49      8.86 o 
  14   8   7      345.53      330.46     22.83 o 
  15   8   7      111.77      173.95     18.56 o 
  16   8   7      141.86      148.08     18.22 o 
   1   9   7       56.32       64.69     16.69 o 
   2   9   7       22.71       13.12     12.04 o 
   3   9   7      399.37      379.16     24.15 o 
   4   9   7     2722.76     2718.92     69.73 o 
   5   9   7        5.58        1.53      8.02 o 
   6   9   7      198.69      191.17     13.89 o 
   7   9   7      117.11       84.43     10.61 o 
   8   9   7      439.99      523.11     27.84 o 
   9   9   7      104.99      115.19     14.06 o 
  10   9   7        0.26       -0.34      6.86 o 
  11   9   7       10.62       -4.29      6.80 o 
  12   9   7        6.81       10.23      6.95 o 
  13   9   7        4.27       16.75     23.26 o 
  14   9   7       18.77       35.82     18.42 o 
  15   9   7       28.54       34.22     18.67 o 
   0  10   7     2812.88     2989.03    138.61 o 
   1  10   7      177.05      206.55     26.64 o 
   2  10   7      405.07      479.11     59.07 o 
   3  10   7        0.66        1.47      8.74 o 
   4  10   7     1086.99     1041.63     40.76 o 
   5  10   7       47.19       42.45     11.96 o 
   6  10   7      460.25      494.31     33.19 o 
   7  10   7        5.93      -10.53     10.53 o 
   8  10   7      478.89      499.81     68.84 o 
   9  10   7      176.40      164.60     33.96 o 
  10  10   7       29.06       14.58      9.23 o 
  11  10   7      139.54      144.96     16.04 o 
  12  10   7        8.90        5.34     19.07 o 
  13  10   7        6.66       21.62      9.77 o 
  14  10   7       22.88       15.45     16.31 o 
   1  11   7        0.20       -1.89     13.95 o 
   2  11   7        0.09       -4.29     12.81 o 
   3  11   7      463.65      424.57     41.31 o 
   4  11   7      500.05      502.51     60.05 o 
   5  11   7       23.66       29.48     11.41 o 
   6  11   7      509.83      542.62     36.34 o 
   7  11   7      254.28      243.74     47.44 o 
   8  11   7       52.74       47.44     26.98 o 
   9  11   7       58.02       19.54     26.05 o 
  10  11   7      341.16      273.51     51.17 o 
  11  11   7       11.59       30.87     12.92 o 
  12  11   7      164.57      169.61     19.22 o 
   0  12   7       14.78       28.84     24.19 o 
   1  12   7        0.00       -8.15     12.29 o 
   2  12   7      635.76      617.59     56.75 o 
   3  12   7       27.49       17.19     12.39 o 
   4  12   7       68.03       52.88     14.98 o 
   5  12   7       17.82        7.60     11.18 o 
   6  12   7      193.96      193.50     47.44 o 
   7  12   7       19.69      -17.68     17.68 o 
   8  12   7       26.51       -2.79     23.26 o 
   9  12   7      102.00      129.31     42.79 o 
  10  12   7       19.57       21.40     26.98 o 
   1  13   7        5.11       10.61     16.41 o 
   2  13   7        2.32       -5.32     23.26 o 
   3  13   7       85.18       64.61     27.29 o 
   4  13   7      194.04      195.20     23.82 o 
   5  13   7       20.62       11.63     16.28 o 
   6  13   7      535.09      568.41     73.49 o 
   7  13   7      447.22      372.12     63.26 o 
   0  14   7       33.21       17.68     26.98 o 
   1  14   7       33.61        7.84     20.71 o 
   2  14   7      130.87      103.57     21.71 o 
   0   0   8     1183.32     1468.70     32.95 o 
   1   0   8     7496.23     7236.31    105.33 o 
   2   0   8     3516.22     3809.55     60.30 o 
   3   0   8     1394.51     1345.31     30.08 o 
   4   0   8      726.80      754.85     22.47 o 
   5   0   8     3435.07     3217.57     62.17 o 
   6   0   8       98.93      136.21     10.84 o 
   7   0   8     8826.46     8866.42    148.83 o 
   8   0   8      133.79      124.14      8.86 o 
   9   0   8      271.54      241.71     11.46 o 
  10   0   8     1173.35     1293.31     45.19 o 
  11   0   8     1257.83     1294.47     29.13 o 
  12   0   8       93.61       87.13      8.32 o 
  13   0   8       40.56       21.86      7.89 o 
  14   0   8        4.05        7.27      7.15 o 
  15   0   8     1846.26     1771.89     54.90 o 
  16   0   8     1168.32     1121.32     42.39 o 
  17   0   8       16.38       13.06      9.14 o 
  18   0   8        0.44       -9.30      9.30 o 
  19   0   8     1525.87     1605.71     56.90 o 
  20   0   8       94.30      109.86     22.79 o 
   1   1   8      762.02      795.40     12.07 o 
   2   1   8      732.93      742.99     12.83 o 
   3   1   8      622.40      602.16     12.70 o 
   4   1   8     5072.12     5160.88     59.98 o 
   5   1   8     4520.68     4865.86     53.02 o 
   6   1   8      325.51      257.59      8.62 o 
   7   1   8      155.46      177.82      7.30 o 
   8   1   8        1.88        5.52      3.00 o 
   9   1   8        2.79       -1.43      2.88 o 
  10   1   8      141.39      144.82      8.45 o 
  11   1   8        0.25       -3.09      3.09 o 
  12   1   8       76.69       72.94      6.55 o 
  13   1   8       76.88       70.37      7.07 o 
  14   1   8      131.20      110.29      9.45 o 
  15   1   8       14.04       14.25      5.67 o 
  16   1   8       22.93       29.70      7.19 o 
  17   1   8        8.97       14.18      6.55 o 
  18   1   8       87.28       79.31     10.47 o 
  19   1   8       22.20       17.54      7.95 o 
  20   1   8      117.88      118.97     13.10 o 
   0   2   8      339.16      466.76     12.58 o 
   1   2   8    12517.97    12087.39    106.23 o 
   2   2   8     1842.49     1925.51     25.28 o 
   3   2   8      659.27      811.10     15.60 o 
   4   2   8      396.10      428.32     10.81 o 
   5   2   8     1668.66     1654.83     22.97 o 
   6   2   8      952.20      924.43     17.10 o 
   7   2   8        4.04        5.50      2.69 o 
   8   2   8        0.48        0.38      2.43 o 
   9   2   8     1314.19     1381.51     22.69 o 
  10   2   8      211.17      233.73      8.99 o 
  11   2   8       10.69       10.51      5.82 o 
  12   2   8        5.81        2.41      4.01 o 
  13   2   8      438.37      449.16     15.43 o 
  14   2   8      261.57      218.87     21.65 o 
  15   2   8     1258.40     1300.15     36.42 o 
  16   2   8       17.67       14.58      6.03 o 
  17   2   8      209.69      224.77     13.63 o 
  18   2   8        3.63       -0.52      6.21 o 
  19   2   8      176.29      191.15     19.21 o 
   1   3   8        0.28        0.66      1.86 o 
   2   3   8      133.14      180.35      7.82 o 
   3   3   8      201.77      214.52      7.96 o 
   4   3   8       82.42       78.97      5.28 o 
   5   3   8     1746.83     1799.01     24.83 o 
   6   3   8     1440.55     1436.05     21.18 o 
   7   3   8        1.54        1.66      2.43 o 
   8   3   8      146.92      132.31      5.86 o 
   9   3   8       64.91       63.91      5.20 o 
  10   3   8       37.53       46.43      4.79 o 
  11   3   8     1555.26     1450.04     28.93 o 
  12   3   8      720.78      716.87     19.05 o 
  13   3   8      277.66      278.45     12.13 o 
  14   3   8      726.94      798.14     22.88 o 
  15   3   8      758.68      788.43     40.24 o 
  16   3   8      121.79      145.05     15.11 o 
  17   3   8      435.52      481.57     22.44 o 
  18   3   8        0.72       -1.63      6.27 o 
  19   3   8       39.94       22.64      8.36 o 
   0   4   8      866.93     1088.97     29.77 o 
   1   4   8     1130.72     1074.30     17.57 o 
   2   4   8     1109.24     1176.30     20.53 o 
   3   4   8        0.41        2.48      2.56 o 
   4   4   8      435.78      420.71     10.32 o 
   5   4   8     2455.20     2419.58     31.36 o 
   6   4   8      111.13      153.10      6.39 o 
   7   4   8      914.23      903.38     18.59 o 
   8   4   8      750.31      792.43     14.55 o 
   9   4   8        2.45       -2.18      2.99 o 
  10   4   8      135.03      168.55     10.43 o 
  11   4   8     2024.38     1939.25     35.58 o 
  12   4   8       31.66       23.36      5.15 o 
  13   4   8      469.12      459.23     14.95 o 
  14   4   8       35.33       30.12      5.90 o 
  15   4   8      346.93      363.72     21.75 o 
  16   4   8      108.87      115.77     11.26 o 
  17   4   8       85.47      106.72     19.14 o 
  18   4   8       12.73       19.26     12.56 o 
  19   4   8      248.57      277.90     18.96 o 
   1   5   8        0.05       -0.39      2.75 o 
   2   5   8      110.64      119.66      6.88 o 
   3   5   8     1884.28     1931.64     29.81 o 
   4   5   8     1503.45     1677.15     27.20 o 
   5   5   8     2915.68     2880.70     40.04 o 
   6   5   8      577.76      615.26     14.71 o 
   7   5   8        0.56        3.97      6.09 o 
   8   5   8       42.80       59.86      8.01 o 
   9   5   8     2094.04     1971.23     30.46 o 
  10   5   8     2295.55     2248.99     69.96 o 
  11   5   8      216.66      225.91     15.67 o 
  12   5   8     1020.81     1022.57     31.91 o 
  13   5   8       70.70       90.60     14.50 o 
  14   5   8       80.09       48.85     10.17 o 
  15   5   8      427.33      473.44     23.45 o 
  16   5   8      523.79      548.84     45.12 o 
  17   5   8      327.36      382.78     18.72 o 
  18   5   8        0.03       -2.81      7.06 o 
   0   6   8      745.08      778.63     35.81 o 
   1   6   8     3029.75     3094.80     52.15 o 
   2   6   8      784.71      719.38     16.62 o 
   3   6   8        1.57       13.32      4.01 o 
   4   6   8       76.69       90.46      6.85 o 
   5   6   8     2951.00     2944.46     41.79 o 
   6   6   8       34.88       28.15      5.03 o 
   7   6   8        1.57       -0.71      3.49 o 
   8   6   8      392.36      341.68     11.43 o 
   9   6   8     1357.73     1373.81     29.19 o 
  10   6   8      134.23      130.82      8.59 o 
  11   6   8       39.99       42.59      9.75 o 
  12   6   8      420.00      390.69     24.85 o 
  13   6   8      272.78      286.69     18.80 o 
  14   6   8       13.25       -1.94      7.72 o 
  15   6   8      443.25      419.68     23.40 o 
  16   6   8       16.72       42.00     12.66 o 
  17   6   8       55.08       44.46     17.35 o 
  18   6   8       23.64       30.56     26.05 o 
   1   7   8       35.99       44.54      8.70 o 
   2   7   8      670.68      593.83     22.99 o 
   3   7   8      164.78      160.95     11.04 o 
   4   7   8       12.30       12.46      4.83 o 
   5   7   8     4027.95     3888.17     57.57 o 
   6   7   8     2251.18     2141.82     40.11 o 
   7   7   8       52.24       57.14      7.99 o 
   8   7   8      902.08      880.09     19.67 o 
   9   7   8     3651.36     3547.73     59.39 o 
  10   7   8       39.63       29.08      5.65 o 
  11   7   8      930.88      902.59     32.06 o 
  12   7   8        1.99       -5.14      8.05 o 
  13   7   8      299.47      330.93     21.09 o 
  14   7   8      185.44      167.47     17.12 o 
  15   7   8     1658.31     1957.20     69.96 o 
  16   7   8       29.69       21.71     10.65 o 
  17   7   8      227.68      269.06     35.82 o 
   0   8   8      747.47      710.53     74.42 o 
   1   8   8       81.23       70.43     10.80 o 
   2   8   8     3545.72     3524.63     71.17 o 
   3   8   8        1.21       -4.59      7.06 o 
   4   8   8      218.39      197.73     17.51 o 
   5   8   8      377.48      425.25     18.84 o 
   6   8   8       34.92       15.05      6.64 o 
   7   8   8      412.06      398.06     30.75 o 
   8   8   8      220.97      198.66     27.09 o 
   9   8   8       16.89        5.53      8.06 o 
  10   8   8      154.18      161.59     11.98 o 
  11   8   8       20.71        7.93      5.90 o 
  12   8   8       64.38       67.20      8.71 o 
  13   8   8      108.84      137.52     23.42 o 
  14   8   8       64.40       69.41     16.75 o 
  15   8   8        1.68       11.91     11.87 o 
  16   8   8       66.04       99.56     18.64 o 
   1   9   8      633.08      579.92     26.20 o 
   2   9   8       62.16       45.24     11.96 o 
   3   9   8      337.45      361.10     24.41 o 
   4   9   8       72.26       57.54     22.11 o 
   5   9   8      947.52     1022.64     39.28 o 
   6   9   8      212.39      246.48     15.87 o 
   7   9   8      372.98      383.08     18.61 o 
   8   9   8      508.88      492.36     28.35 o 
   9   9   8      883.40      876.50     52.10 o 
  10   9   8        9.23       15.19      8.53 o 
  11   9   8     1775.61     1755.17    109.05 o 
  12   9   8       95.45      105.29     12.25 o 
  13   9   8      713.54      709.31     43.53 o 
  14   9   8        3.07       17.96     16.76 o 
  15   9   8      313.40      327.58     36.29 o 
   0  10   8      373.42      391.69     33.18 o 
   1  10   8      220.06      173.43     20.31 o 
   2  10   8       30.70        3.85      9.48 o 
   3  10   8       42.94       35.99     11.79 o 
   4  10   8        6.84        3.54      9.64 o 
   5  10   8      188.56      241.27     21.40 o 
   6  10   8        0.11       10.24      9.71 o 
   7  10   8      213.85      205.89     27.15 o 
   8  10   8      315.99      318.70     37.21 o 
   9  10   8      183.46      169.21     23.26 o 
  10  10   8      186.01      147.27     17.70 o 
  11  10   8       10.40       19.01     10.32 o 
  12  10   8       30.91        0.04      7.93 o 
  13  10   8      135.56      134.59     34.57 o 
  14  10   8       98.83       79.07     14.88 o 
   1  11   8       31.86       17.63     10.68 o 
   2  11   8       16.15       12.08     10.86 o 
   3  11   8        2.49        0.17     10.80 o 
   4  11   8       44.67       27.32     11.96 o 
   5  11   8      506.33      557.24     39.47 o 
   6  11   8        4.30        1.45     10.02 o 
   7  11   8       68.86       86.52     33.49 o 
   8  11   8        7.08       -2.79     20.47 o 
   9  11   8      192.46      162.80     41.86 o 
  10  11   8       92.38       83.73     34.42 o 
  11  11   8      503.99      562.59     80.94 o 
  12  11   8        0.00       -9.23      9.23 o 
   0  12   8       92.64      102.43     25.12 o 
   1  12   8       46.64       42.00     20.20 o 
   2  12   8      184.09      187.28     26.24 o 
   3  12   8       65.66       47.70     16.73 o 
   4  12   8       88.37       75.82     16.91 o 
   5  12   8      284.37      396.91     29.39 o 
   6  12   8      354.64      272.58     53.03 o 
   7  12   8      388.94      259.55     52.10 o 
   8  12   8        1.38       20.47     26.98 o 
   9  12   8        0.06      -21.40     21.40 o 
  10  12   8       35.46        9.30     26.05 o 
   1  13   8        0.53        7.44     13.11 o 
   2  13   8       37.92       25.59     14.10 o 
   3  13   8        4.47       13.10     12.79 o 
   4  13   8       73.92       59.29     17.11 o 
   5  13   8      130.81      148.20     29.92 o 
   6  13   8       12.64       11.16     26.98 o 
   7  13   8       10.45       13.95     28.84 o 
   1   1   9       51.56       60.19      3.86 o 
   2   1   9      562.03      646.92     12.30 o 
   3   1   9     2699.08     2836.98     34.41 o 
   4   1   9     3698.22     3495.83     44.47 o 
   5   1   9     1332.72     1357.38     22.40 o 
   6   1   9     3770.45     3883.38     48.73 o 
   7   1   9     1919.37     1879.02     28.36 o 
   8   1   9     2112.63     1965.12     29.56 o 
   9   1   9      411.01      466.07     12.60 o 
  10   1   9     4747.07     4522.89     56.23 o 
  11   1   9       97.08      105.57     10.93 o 
  12   1   9      529.94      528.13     16.74 o 
  13   1   9      119.33      108.02      8.60 o 
  14   1   9      609.74      617.15     20.65 o 
  15   1   9      216.04      226.85     13.75 o 
  16   1   9      849.81      928.33     27.73 o 
  17   1   9      150.97      163.03     13.02 o 
  18   1   9      206.65      198.39     14.83 o 
  19   1   9      142.40      158.08     13.94 o 
   0   2   9     1653.74     1787.04     30.78 o 
   1   2   9     6114.07     6277.06     59.45 o 
   2   2   9     2190.05     2391.86     30.62 o 
   3   2   9     4945.36     5317.08     62.79 o 
   4   2   9      165.92      201.36      7.96 o 
   5   2   9     1454.23     1564.58     24.91 o 
   6   2   9     2891.55     2982.07     39.87 o 
   7   2   9       19.59       16.41      3.70 o 
   8   2   9      363.29      386.88     11.56 o 
   9   2   9      377.08      395.34     20.62 o 
  10   2   9       50.82       45.06      5.15 o 
  11   2   9        1.47        3.05      4.00 o 
  12   2   9      230.50      295.49     23.78 o 
  13   2   9      463.55      461.73     16.53 o 
  14   2   9      327.16      329.21     15.70 o 
  15   2   9       55.03       29.63     11.37 o 
  16   2   9      205.82      217.08     13.80 o 
  17   2   9       10.71       12.18      7.06 o 
  18   2   9       42.33       48.86      9.01 o 
  19   2   9      267.65      267.89     26.31 o 
   1   3   9       90.10      102.77      5.59 o 
   2   3   9     1234.85     1334.38     20.50 o 
   3   3   9        0.02       43.75      5.42 o 
   4   3   9      897.28      867.18     17.34 o 
   5   3   9      170.45      152.83      7.38 o 
   6   3   9      271.18      232.82      8.99 o 
   7   3   9       84.75       74.72      7.32 o 
   8   3   9      991.70      915.45     18.28 o 
   9   3   9       10.43       32.70      4.65 o 
  10   3   9     3769.83     3746.61     49.16 o 
  11   3   9       14.47        7.16      4.35 o 
  12   3   9      231.56      243.35     14.37 o 
  13   3   9        8.83        3.65      5.23 o 
  14   3   9      667.70      703.80     24.06 o 
  15   3   9      333.96      378.35     19.51 o 
  16   3   9      672.64      724.01     28.02 o 
  17   3   9      288.50      288.47     28.96 o 
  18   3   9      390.27      467.45     20.54 o 
  19   3   9      296.10      292.62     26.99 o 
   0   4   9     5453.57     5286.45     93.47 o 
   1   4   9     1322.38     1426.47     21.88 o 
   2   4   9     2445.36     2421.30     34.69 o 
   3   4   9       82.57       99.34      7.69 o 
   4   4   9     1633.56     1541.81     25.55 o 
   5   4   9        5.04        2.58      3.13 o 
   6   4   9     2603.98     2672.63     37.90 o 
   7   4   9      163.01      136.96      9.75 o 
   8   4   9      882.82      953.87     19.30 o 
   9   4   9      423.61      371.71     11.84 o 
  10   4   9      485.65      542.20     19.14 o 
  11   4   9       65.66       73.92      7.49 o 
  12   4   9      322.37      331.26     13.83 o 
  13   4   9       76.04       71.15      9.91 o 
  14   4   9      301.14      304.34     14.13 o 
  15   4   9        0.52        0.90      5.91 o 
  16   4   9       30.75       34.79      9.12 o 
  17   4   9        6.90        1.56      7.64 o 
  18   4   9       23.79       23.32      9.36 o 
   1   5   9     1781.03     1852.24     30.49 o 
   2   5   9      297.08      307.09     10.65 o 
   3   5   9      708.44      785.68     17.22 o 
   4   5   9      702.60      715.18     19.00 o 
   5   5   9      335.18      300.97     15.17 o 
   6   5   9       64.41       50.58      7.36 o 
   7   5   9       49.36       38.55      5.72 o 
   8   5   9     1104.41     1116.27     21.72 o 
   9   5   9      557.66      601.72     15.41 o 
  10   5   9       24.99       29.60      7.27 o 
  11   5   9     1220.02     1151.90     27.10 o 
  12   5   9       56.85       55.06      8.54 o 
  13   5   9        0.01        6.14      5.11 o 
  14   5   9        0.56        5.69      5.36 o 
  15   5   9       19.20       17.53      6.46 o 
  16   5   9     1642.83     1776.32     46.59 o 
  17   5   9       25.15       24.22      9.86 o 
  18   5   9       17.58       10.94      8.90 o 
   0   6   9     3002.94     2829.01     81.54 o 
   1   6   9      807.64      729.45     24.89 o 
   2   6   9       93.40       89.69      7.65 o 
   3   6   9      586.14      645.71     17.09 o 
   4   6   9     4667.22     4638.04     59.86 o 
   5   6   9        4.25       -0.38      3.77 o 
   6   6   9     3136.84     3181.00     45.14 o 
   7   6   9     3268.88     3235.89     45.80 o 
   8   6   9        0.61       -0.83      3.92 o 
   9   6   9       62.30       75.24      7.29 o 
  10   6   9     1566.92     1635.30     44.27 o 
  11   6   9       82.21       94.81     10.50 o 
  12   6   9      113.81      122.71      9.52 o 
  13   6   9        7.34       -4.04      5.07 o 
  14   6   9      826.72      829.53     23.47 o 
  15   6   9      264.74      302.79     17.72 o 
  16   6   9       81.02       81.75     13.39 o 
  17   6   9      203.72      222.77     16.19 o 
   1   7   9      713.93      711.26     26.59 o 
   2   7   9      376.81      360.91     18.80 o 
   3   7   9     1393.15     1411.15     32.51 o 
   4   7   9      138.55      159.49     14.09 o 
   5   7   9      103.71       78.06      7.91 o 
   6   7   9      617.36      652.24     18.77 o 
   7   7   9     1081.23     1046.72     23.45 o 
   8   7   9      142.57      148.66      9.25 o 
   9   7   9      631.63      654.10     20.73 o 
  10   7   9      313.57      323.40     14.99 o 
  11   7   9       67.62       42.28      7.48 o 
  12   7   9        1.02        5.08      5.32 o 
  13   7   9      111.98      106.27     11.51 o 
  14   7   9      188.59      201.24     12.35 o 
  15   7   9       11.32        5.74      6.45 o 
  16   7   9       25.63       30.99     11.57 o 
  17   7   9        8.49       23.26     23.26 o 
   0   8   9     3303.12     3454.87    204.20 o 
   1   8   9        0.69        3.09      6.57 o 
   2   8   9      831.33      813.56     29.30 o 
   3   8   9      377.89      319.83     19.26 o 
   4   8   9      124.25      155.17     14.45 o 
   5   8   9      497.04      488.29     19.15 o 
   6   8   9     2347.88     2319.69     45.87 o 
   7   8   9      199.10      176.19     12.11 o 
   8   8   9       35.67       18.70      7.58 o 
   9   8   9      328.47      334.27     19.81 o 
  10   8   9       51.74       49.71      8.73 o 
  11   8   9       11.41       15.72      6.84 o 
  12   8   9       12.69        7.06      6.80 o 
  13   8   9      146.78      114.49     21.77 o 
  14   8   9      223.15      254.28     15.65 o 
  15   8   9      208.63      214.96     24.23 o 
  16   8   9       96.30       85.39     26.80 o 
   1   9   9      862.42      788.19     34.78 o 
   2   9   9       89.83      100.75     17.46 o 
   3   9   9      400.30      440.24     23.45 o 
   4   9   9       30.51       31.27      9.33 o 
   5   9   9      492.30      471.42     23.86 o 
   6   9   9      204.92      206.70     16.08 o 
   7   9   9      393.26      359.75     17.32 o 
   8   9   9       23.55       18.07      8.83 o 
   9   9   9        0.86        6.21      8.00 o 
  10   9   9      516.89      515.21     26.03 o 
  11   9   9        0.00        9.65      8.13 o 
  12   9   9       67.42       54.44     10.96 o 
  13   9   9      305.09      319.67     20.03 o 
  14   9   9       31.10        7.98      8.90 o 
   0  10   9     1721.30     1785.14     70.53 o 
   1  10   9        0.85        1.09      7.74 o 
   2  10   9     1168.13     1206.75     48.21 o 
   3  10   9       14.40       18.43     11.82 o 
   4  10   9      626.36      693.07     34.91 o 
   5  10   9      100.58       77.24     13.14 o 
   6  10   9      394.42      454.37     24.70 o 
   7  10   9        8.23        5.05     11.04 o 
   8  10   9      372.53      421.44     25.71 o 
   9  10   9        0.09       -1.55      7.97 o 
  10  10   9       33.65       36.55     10.61 o 
  11  10   9       41.11       18.08     15.01 o 
  12  10   9       58.84       73.39     13.62 o 
  13  10   9       11.24       24.12     10.50 o 
   1  11   9      385.52      376.97     24.49 o 
   2  11   9       16.47       23.47     10.61 o 
   3  11   9       51.03       48.26     11.92 o 
   4  11   9      491.31      493.70     27.16 o 
   5  11   9        7.78       15.69     10.19 o 
   6  11   9       58.62       57.79     12.75 o 
   7  11   9        0.94        4.26     17.68 o 
   8  11   9        6.93       -6.29     13.77 o 
   9  11   9       12.18       20.90     17.07 o 
  10  11   9      195.81      254.13     22.43 o 
  11  11   9        8.53        6.25      9.73 o 
   0  12   9      159.48      253.27     30.99 o 
   1  12   9       26.86       23.76     10.94 o 
   2  12   9       37.93       40.62     12.53 o 
   3  12   9      377.99      406.91     26.68 o 
   4  12   9      143.32      162.02     18.61 o 
   5  12   9        6.14        9.86     10.27 o 
   6  12   9        2.08       -7.70     17.21 o 
   7  12   9      109.81       90.73     24.89 o 
   8  12   9       66.17      100.71     24.23 o 
   9  12   9        0.02        5.82     16.53 o 
   1  13   9        0.67        3.29     10.82 o 
   2  13   9      284.62      259.37     23.91 o 
   3  13   9       19.42       14.13     11.41 o 
   4  13   9      332.51      347.42     26.45 o 
   5  13   9      145.43      142.02     23.08 o 
   6  13   9      536.24      570.85     79.54 o 
   0   0  10      303.52      249.39     12.96 o 
   1   0  10     1445.98     1172.25     21.50 o 
   2   0  10      402.60      328.75     11.51 o 
   3   0  10      988.40      836.33     22.98 o 
   4   0  10     1753.17     1746.72     35.77 o 
   5   0  10       35.96        3.12      4.02 o 
   6   0  10        6.95        3.50      3.99 o 
   7   0  10      431.98      426.06     15.83 o 
   8   0  10      702.48      643.26     30.62 o 
   9   0  10     1634.68     1609.47     35.16 o 
  10   0  10      540.45      638.59     32.49 o 
  11   0  10      220.33      160.64     20.14 o 
  12   0  10     3340.29     3287.74     59.97 o 
  13   0  10       15.59       15.81      8.20 o 
  14   0  10     1515.91     1471.33     86.98 o 
  15   0  10      342.57      326.03     29.30 o 
  16   0  10      756.02      756.03     62.79 o 
  17   0  10       21.39       24.89     10.84 o 
  18   0  10      208.24      211.13     22.34 o 
  19   0  10      895.95     1032.82     46.37 o 
   1   1  10       25.52       33.86      3.60 o 
   2   1  10      185.98      205.60      7.05 o 
   3   1  10      871.07      919.57     17.86 o 
   4   1  10        5.61        6.95      3.08 o 
   5   1  10     1214.01     1167.08     21.06 o 
   6   1  10      552.23      619.57     14.60 o 
   7   1  10       14.61       16.23      4.86 o 
   8   1  10      715.87      691.79     16.71 o 
   9   1  10        5.20        3.40      3.60 o 
  10   1  10       44.89       56.49      5.78 o 
  11   1  10      868.33      851.19     18.66 o 
  12   1  10      233.65      252.29     15.42 o 
  13   1  10      334.95      346.82     14.30 o 
  14   1  10        5.41        1.10      5.43 o 
  15   1  10     1152.45     1184.70     31.53 o 
  16   1  10       49.05       53.08      9.07 o 
  17   1  10      135.47      110.63     11.80 o 
  18   1  10        9.74       -3.41      6.88 o 
  19   1  10        0.20        1.39      7.62 o 
   0   2  10     4861.34     5116.55     71.65 o 
   1   2  10     5678.83     5653.01     55.16 o 
   2   2  10        3.69       -0.60      2.16 o 
   3   2  10     1154.88     1059.47     19.81 o 
   4   2  10      198.38      205.45      8.55 o 
   5   2  10     3895.17     3710.56     48.03 o 
   6   2  10     1266.69     1237.61     22.13 o 
   7   2  10     1897.67     1831.13     28.94 o 
   8   2  10     1012.45     1032.64     20.27 o 
   9   2  10     2375.79     2272.25     34.18 o 
  10   2  10     1902.46     2000.98     31.61 o 
  11   2  10        1.86        0.80      3.80 o 
  12   2  10      385.62      410.22     15.68 o 
  13   2  10        0.01       -3.80      4.70 o 
  14   2  10        0.15        8.58      6.10 o 
  15   2  10     1197.22     1207.97     31.85 o 
  16   2  10      153.05      159.88     18.26 o 
  17   2  10     1115.03     1283.80     34.78 o 
  18   2  10       48.69       50.88     15.44 o 
  19   2  10      145.09      160.68     14.53 o 
   1   3  10     1321.13     1519.88     21.43 o 
   2   3  10     1614.71     1682.33     24.83 o 
   3   3  10      838.88      796.19     17.00 o 
   4   3  10        3.74        4.68      3.24 o 
   5   3  10      145.76      120.21      7.09 o 
   6   3  10      702.63      719.80     16.43 o 
   7   3  10      242.95      229.65      9.39 o 
   8   3  10      738.87      762.94     17.25 o 
   9   3  10      289.86      291.88     10.73 o 
  10   3  10       39.86       42.25      7.84 o 
  11   3  10      555.95      534.75     20.29 o 
  12   3  10        3.66        3.80      5.30 o 
  13   3  10      419.99      396.50     17.38 o 
  14   3  10        5.87       -1.74      5.30 o 
  15   3  10      128.02      143.19     13.87 o 
  16   3  10        0.04       10.05      7.79 o 
  17   3  10      313.70      365.66     21.87 o 
  18   3  10       70.02       78.92     11.03 o 
   0   4  10     1148.78     1072.97     23.25 o 
   1   4  10     2278.44     2361.89     31.87 o 
   2   4  10     4293.72     4132.95     53.13 o 
   3   4  10     4412.97     4387.50     56.04 o 
   4   4  10      515.38      497.90     13.70 o 
   5   4  10       65.22       69.76      7.65 o 
   6   4  10      172.78      149.87      8.22 o 
   7   4  10       12.34       12.20      4.11 o 
   8   4  10      706.60      706.71     16.92 o 
   9   4  10      720.29      810.71     18.32 o 
  10   4  10       33.12       24.24      6.16 o 
  11   4  10      998.10      956.20     24.76 o 
  12   4  10       56.36       64.33      8.11 o 
  13   4  10     2087.51     2080.39     41.52 o 
  14   4  10      185.58      160.74     11.71 o 
  15   4  10        1.95        3.76      6.80 o 
  16   4  10       27.92       27.95      9.67 o 
  17   4  10      167.75      159.96     15.67 o 
  18   4  10       14.94        3.98      9.13 o 
   1   5  10        0.04        3.26      3.49 o 
   2   5  10       26.24       33.30      4.90 o 
   3   5  10     3014.01     2929.22     41.81 o 
   4   5  10      689.92      718.92     17.20 o 
   5   5  10     1319.43     1268.89     23.99 o 
   6   5  10      193.89      189.61      9.36 o 
   7   5  10     1816.30     1786.52     30.06 o 
   8   5  10       17.48       32.44      5.37 o 
   9   5  10     3330.00     3159.21     45.38 o 
  10   5  10      593.34      556.49     18.82 o 
  11   5  10     1187.43     1233.47     29.32 o 
  12   5  10      748.60      804.93     23.41 o 
  13   5  10      991.61      973.51     26.52 o 
  14   5  10      130.45      125.56     10.75 o 
  15   5  10      742.42      812.23     26.60 o 
  16   5  10      143.19      172.26     15.39 o 
  17   5  10      318.52      372.32     31.09 o 
  18   5  10      237.62      268.73     20.13 o 
   0   6  10      723.51      712.73     36.16 o 
   1   6  10     1011.69      928.55     31.05 o 
   2   6  10      954.85      971.62     25.72 o 
   3   6  10       20.45       12.42      4.97 o 
   4   6  10       19.69       24.72      7.28 o 
   5   6  10      356.73      333.05     12.36 o 
   6   6  10      380.86      374.97     13.22 o 
   7   6  10      380.77      398.02     20.35 o 
   8   6  10       61.27       41.81      6.01 o 
   9   6  10     1023.20     1013.00     24.17 o 
  10   6  10      202.19      190.21     11.89 o 
  11   6  10       28.35       40.06      7.73 o 
  12   6  10        0.17       -3.20      5.10 o 
  13   6  10       48.88       49.69      8.09 o 
  14   6  10        2.84        0.15      6.12 o 
  15   6  10        0.23       -3.36      6.56 o 
  16   6  10      104.41      117.72     12.89 o 
  17   6  10        5.58       -8.07      8.07 o 
   1   7  10      201.03      185.86     16.78 o 
   2   7  10      379.99      351.93     19.37 o 
   3   7  10      431.81      444.98     18.21 o 
   4   7  10      103.47       84.14      9.21 o 
   5   7  10      446.23      500.63     18.90 o 
   6   7  10      901.57      965.93     24.06 o 
   7   7  10      252.48      289.32     13.40 o 
   8   7  10      189.33      207.57     15.60 o 
   9   7  10      744.62      705.87     24.83 o 
  10   7  10       16.31       15.71      6.37 o 
  11   7  10      460.38      470.08     18.70 o 
  12   7  10      100.30      112.33     11.33 o 
  13   7  10      151.31      155.65     20.25 o 
  14   7  10      336.43      355.77     35.21 o 
  15   7  10      978.21     1164.10     31.52 o 
  16   7  10       39.32       29.70      9.52 o 
   0   8  10     1467.79     1555.67     60.12 o 
   1   8  10      144.06      182.65     15.63 o 
   2   8  10      546.32      487.20     23.52 o 
   3   8  10        2.19       -3.18      6.95 o 
   4   8  10      173.77      180.21     16.57 o 
   5   8  10     2611.20     2649.90     51.42 o 
   6   8  10      188.92      167.25     14.44 o 
   7   8  10      643.52      662.79     22.59 o 
   8   8  10      781.24      773.81     27.65 o 
   9   8  10       88.69      117.02     13.97 o 
  10   8  10      785.23      787.07     39.68 o 
  11   8  10      137.34      104.13     15.80 o 
  12   8  10        9.34       10.00     14.09 o 
  13   8  10       32.63       17.84      8.38 o 
  14   8  10        0.65        3.74      9.67 o 
  15   8  10       76.40       60.19     11.34 o 
   1   9  10      457.40      429.17     23.71 o 
   2   9  10     1167.18     1121.58     37.26 o 
   3   9  10     1292.54     1253.02     53.55 o 
   4   9  10      764.89      728.72     30.18 o 
   5   9  10      557.92      615.81     27.63 o 
   6   9  10      269.40      233.39     15.35 o 
   7   9  10      980.89      939.32     38.67 o 
   8   9  10      986.11      974.53     37.53 o 
   9   9  10       49.78       74.13     17.17 o 
  10   9  10       75.33       46.59     11.23 o 
  11   9  10      359.15      349.72     22.63 o 
  12   9  10       89.29      109.78     19.95 o 
  13   9  10      487.38      501.65     26.40 o 
  14   9  10        0.10        4.27      9.11 o 
   0  10  10      286.57      316.02     31.20 o 
   1  10  10        0.90        8.44      8.35 o 
   2  10  10       74.55       57.31     26.16 o 
   3  10  10       49.57       23.84     10.07 o 
   4  10  10      225.92      239.33     19.59 o 
   5  10  10      483.00      497.37     32.09 o 
   6  10  10       48.82       47.81     11.76 o 
   7  10  10      778.15      773.64     80.12 o 
   8  10  10       88.01       89.46     14.54 o 
   9  10  10        1.47       -0.62      8.68 o 
  10  10  10      322.64      378.26     48.15 o 
  11  10  10        0.66       -4.23      8.46 o 
  12  10  10      537.13      527.78     29.20 o 
   1  11  10      613.06      622.47     44.31 o 
   2  11  10       45.37       48.05     12.30 o 
   3  11  10       24.21       30.44     11.30 o 
   4  11  10        5.72       -8.02      8.02 o 
   5  11  10      213.46      215.41     20.29 o 
   6  11  10        7.60        5.34     11.74 o 
   7  11  10      385.03      413.92     39.79 o 
   8  11  10       72.62       47.91     19.08 o 
   9  11  10      246.09      253.72     34.19 o 
  10  11  10       36.87       33.63     12.43 o 
  11  11  10      426.71      529.35     31.17 o 
   0  12  10       34.03       12.98     15.09 o 
   1  12  10      496.89      537.51     30.21 o 
   2  12  10       59.36       57.96     14.13 o 
   3  12  10      317.57      413.55     27.23 o 
   4  12  10      232.19      230.42     25.92 o 
   5  12  10      470.28      476.38     28.98 o 
   6  12  10        0.23       -9.30     13.81 o 
   7  12  10       22.34        6.64     16.29 o 
   8  12  10        1.69        5.43     23.26 o 
   1  13  10       37.27       14.50     12.23 o 
   2  13  10        2.59       -9.81      9.81 o 
   3  13  10        1.04       -1.46     10.79 o 
   4  13  10       29.53       36.26     13.49 o 
   1   1  11      600.49      608.11     11.80 o 
   2   1  11      105.86      112.50      5.75 o 
   3   1  11     4329.24     4158.13     53.05 o 
   4   1  11       31.80       41.67      4.49 o 
   5   1  11        5.29       10.76      3.43 o 
   6   1  11     1741.41     1712.32     28.12 o 
   7   1  11     2876.05     2748.97     39.29 o 
   8   1  11      255.13      234.26      9.88 o 
   9   1  11      334.87      350.65     12.05 o 
  10   1  11        5.08        7.68      4.82 o 
  11   1  11        0.92       -3.70      3.70 o 
  12   1  11      280.73      254.54     10.95 o 
  13   1  11     1993.17     2075.90     40.39 o 
  14   1  11      101.28      130.39     14.64 o 
  15   1  11      349.25      352.52     17.76 o 
  16   1  11     1027.75     1057.66     31.43 o 
  17   1  11      330.21      315.32     17.99 o 
  18   1  11      523.63      602.62     25.04 o 
   0   2  11       34.41       36.20      6.04 o 
   1   2  11       55.41       66.47      4.51 o 
   2   2  11      353.86      474.76     10.95 o 
   3   2  11     1489.83     1347.01     23.85 o 
   4   2  11      458.97      479.14     13.26 o 
   5   2  11      142.83      144.18      7.96 o 
   6   2  11      127.09      150.14      8.13 o 
   7   2  11      647.88      579.26     14.98 o 
   8   2  11       59.33       49.20      5.84 o 
   9   2  11      301.80      306.27     11.50 o 
  10   2  11      299.16      308.70     11.67 o 
  11   2  11     1020.12      946.90     20.60 o 
  12   2  11       34.75       12.54      6.00 o 
  13   2  11      120.66      126.83     10.62 o 
  14   2  11      271.77      282.80     24.57 o 
  15   2  11      138.24      135.88     12.23 o 
  16   2  11      219.43      199.82     14.45 o 
  17   2  11      152.18      170.76     14.01 o 
  18   2  11       50.59       80.00     11.95 o 
   1   3  11     1316.42     1408.48     22.02 o 
   2   3  11      425.81      433.80     11.61 o 
   3   3  11      103.39      110.95      7.20 o 
   4   3  11     2812.21     2756.46     39.64 o 
   5   3  11      299.74      285.27     10.78 o 
   6   3  11     3635.29     3493.72     47.68 o 
   7   3  11     1555.74     1416.52     25.74 o 
   8   3  11     2044.95     1840.77     30.59 o 
   9   3  11      380.13      366.09     14.19 o 
  10   3  11     1336.06     1294.80     24.84 o 
  11   3  11      618.74      573.62     25.50 o 
  12   3  11       51.21       48.90      7.93 o 
  13   3  11      812.50      782.68     30.82 o 
  14   3  11       50.96       40.11      8.50 o 
  15   3  11      283.01      311.95     19.95 o 
  16   3  11      135.16      158.45     16.52 o 
  17   3  11       50.71       34.97     10.88 o 
  18   3  11      140.26      129.35     13.55 o 
   0   4  11     1503.72     1490.79     37.91 o 
   1   4  11     1242.75     1243.36     24.53 o 
   2   4  11      658.11      584.54     17.98 o 
   3   4  11      889.50      940.15     19.85 o 
   4   4  11        7.00        2.45      3.74 o 
   5   4  11      982.02      954.47     20.45 o 
   6   4  11      415.29      470.37     14.10 o 
   7   4  11      273.34      257.85     10.92 o 
   8   4  11      168.36      175.62      9.70 o 
   9   4  11     1187.63     1187.27     38.43 o 
  10   4  11      364.44      325.11     13.56 o 
  11   4  11      815.75      759.10     34.61 o 
  12   4  11      357.30      347.24     16.06 o 
  13   4  11        2.38       -5.15      5.15 o 
  14   4  11      130.96      142.86     17.37 o 
  15   4  11      102.76       87.63     15.36 o 
  16   4  11      350.24      330.14     28.04 o 
  17   4  11      199.72      202.79     22.36 o 
  18   4  11      201.08      229.05     19.95 o 
   1   5  11       64.78       56.60      6.82 o 
   2   5  11      631.94      672.05     18.65 o 
   3   5  11     1510.50     1416.57     26.18 o 
   4   5  11        0.10       -1.06      3.61 o 
   5   5  11      185.10      165.07      9.58 o 
   6   5  11     1488.67     1521.52     27.85 o 
   7   5  11     2682.41     2623.96     40.15 o 
   8   5  11     4385.50     4251.57     57.44 o 
   9   5  11       37.26       40.31      6.11 o 
  10   5  11      137.48      119.53      9.41 o 
  11   5  11       72.99       66.66      8.79 o 
  12   5  11      220.57      232.35     13.76 o 
  13   5  11      428.12      438.01     18.52 o 
  14   5  11       73.54       58.13      9.22 o 
  15   5  11       31.22       30.15      8.19 o 
  16   5  11      313.46      315.58     24.95 o 
  17   5  11       27.43       51.42     19.02 o 
   0   6  11      511.34      582.86     33.47 o 
   1   6  11      178.63      175.78     14.18 o 
   2   6  11     3427.20     3421.24     59.48 o 
   3   6  11     1367.75     1249.93     27.49 o 
   4   6  11     1866.32     1836.54     34.91 o 
   5   6  11       20.74       44.19      6.93 o 
   6   6  11       52.64       60.00      7.10 o 
   7   6  11     1488.03     1387.54     31.06 o 
   8   6  11       75.14       88.52      8.26 o 
   9   6  11     1317.42     1333.43     29.26 o 
  10   6  11       32.01       51.88      9.19 o 
  11   6  11      308.34      302.99     15.62 o 
  12   6  11      213.49      201.45     13.35 o 
  13   6  11       70.21       53.38      9.92 o 
  14   6  11      553.48      550.65     23.81 o 
  15   6  11      151.46      172.47     13.90 o 
  16   6  11      175.03      199.65     15.93 o 
   1   7  11      339.26      302.72     18.47 o 
   2   7  11     1514.01     1492.62     40.81 o 
   3   7  11     1296.69     1272.23     50.19 o 
   4   7  11      990.17      914.35     26.53 o 
   5   7  11      182.09      198.01     13.09 o 
   6   7  11       65.83       65.15      9.03 o 
   7   7  11      261.56      272.72     13.62 o 
   8   7  11      314.89      330.82     14.80 o 
   9   7  11       96.46      122.36     14.78 o 
  10   7  11      115.52       84.96     15.44 o 
  11   7  11        0.26        4.57      6.98 o 
  12   7  11      275.98      293.10     22.58 o 
  13   7  11        0.07       -6.72      6.72 o 
  14   7  11       41.99       23.83      8.26 o 
  15   7  11        0.21       -1.46      7.42 o 
  16   7  11       71.96       53.76     11.26 o 
   0   8  11      290.01      248.65     48.38 o 
   1   8  11     1427.38     1442.27     63.38 o 
   2   8  11      166.23      136.53     14.62 o 
   3   8  11     4381.61     4404.07    117.63 o 
   4   8  11       10.53       22.55      8.60 o 
   5   8  11      141.15      152.83     12.74 o 
   6   8  11     2116.47     2125.29     45.27 o 
   7   8  11      603.28      553.96     28.32 o 
   8   8  11      801.25      842.25     54.38 o 
   9   8  11      132.62      126.12     15.09 o 
  10   8  11      110.84      110.84     32.42 o 
  11   8  11       41.52       31.65      9.94 o 
  12   8  11       40.67       34.69     10.89 o 
  13   8  11       75.42       72.56     12.31 o 
  14   8  11        5.65        4.69      8.85 o 
  15   8  11       52.44       63.46     12.76 o 
   1   9  11        0.23        2.83      7.84 o 
   2   9  11      134.83      109.46     16.16 o 
   3   9  11        0.18       -7.09      7.09 o 
   4   9  11      217.77      243.39     19.13 o 
   5   9  11        0.37       -0.57      7.64 o 
   6   9  11        1.71       -5.97      5.97 o 
   7   9  11       40.31       41.61      9.01 o 
   8   9  11      540.56      471.39     27.05 o 
   9   9  11      279.17      295.62     51.70 o 
  10   9  11       70.03       39.36     14.54 o 
  11   9  11        5.43        1.05      9.03 o 
  12   9  11       50.80       56.30     17.66 o 
  13   9  11        3.01        0.14      9.56 o 
   0  10  11      221.35      237.74     28.19 o 
   1  10  11      164.39      179.53     29.27 o 
   2  10  11       29.52       65.26     13.12 o 
   3  10  11       70.76       80.80     13.60 o 
   4  10  11      323.86      373.26     23.94 o 
   5  10  11       28.45       32.77     13.16 o 
   6  10  11      775.96      829.33     33.95 o 
   7  10  11       48.03       26.82     13.56 o 
   8  10  11      486.64      444.75     29.40 o 
   9  10  11      103.29       80.87     20.16 o 
  10  10  11      198.51      204.09     39.99 o 
  11  10  11       13.31       22.09     11.23 o 
  12  10  11       60.31       49.86     22.67 o 
   1  11  11      576.01      592.26     31.12 o 
   2  11  11        1.77        7.69      9.67 o 
   3  11  11       29.68       31.10     11.39 o 
   4  11  11       43.89       41.96     12.77 o 
   5  11  11      389.03      423.84     26.81 o 
   6  11  11       29.10       31.00     14.67 o 
   7  11  11      133.09      149.51     28.39 o 
   8  11  11       19.08       38.88     18.74 o 
   9  11  11      149.13      123.85     36.75 o 
  10  11  11        0.28       -5.67     10.36 o 
   0  12  11      364.02      418.14     39.06 o 
   1  12  11      164.93      144.19     18.92 o 
   2  12  11      769.98      890.12     39.30 o 
   3  12  11      484.58      595.94     32.55 o 
   4  12  11      238.99      283.82     24.26 o 
   5  12  11        2.08        1.28     10.83 o 
   6  12  11      264.90      318.84     38.54 o 
   7  12  11      110.62       91.35     25.25 o 
   1  13  11       16.68        4.59     12.15 o 
   2  13  11      112.40      117.76     36.79 o 
   0   0  12       12.38       44.62     12.49 o 
   1   0  12       15.04       12.76      3.71 o 
   2   0  12     1949.75     1922.25     35.21 o 
   3   0  12     3949.48     3868.74     59.13 o 
   4   0  12     4408.85     4542.32     76.47 o 
   5   0  12       18.46       24.99      6.04 o 
   6   0  12       13.51       35.72      7.02 o 
   7   0  12    10265.99     9250.73    139.41 o 
   8   0  12     1311.95     1278.79     32.03 o 
   9   0  12      386.57      442.82     20.68 o 
  10   0  12        6.71        5.55      5.44 o 
  11   0  12     1127.62     1015.73     28.68 o 
  12   0  12       10.68       17.99      7.15 o 
  13   0  12     1521.93     1606.97     45.45 o 
  14   0  12      107.28      106.42     16.41 o 
  15   0  12      422.80      531.29     31.90 o 
  16   0  12        3.77       14.63     10.72 o 
  17   0  12      552.68      539.37     34.19 o 
  18   0  12      156.01      156.35     21.40 o 
   1   1  12        6.64        4.06      2.68 o 
   2   1  12      385.89      400.35     12.00 o 
   3   1  12        0.60       -2.83      2.83 o 
   4   1  12      229.39      259.44      9.51 o 
   5   1  12       48.88       52.44      5.82 o 
   6   1  12       95.37       95.19      7.14 o 
   7   1  12       55.93       37.25      5.40 o 
   8   1  12       20.91       16.80      4.49 o 
   9   1  12        0.01       -0.86      3.69 o 
  10   1  12       45.70       46.16      6.07 o 
  11   1  12      554.21      614.01     15.69 o 
  12   1  12     1240.60     1209.35     24.71 o 
  13   1  12       42.76       46.94      8.23 o 
  14   1  12      100.18       92.42     10.80 o 
  15   1  12        4.71        2.24      6.31 o 
  16   1  12       11.54        9.53      7.38 o 
  17   1  12        0.01        3.26      7.40 o 
  18   1  12       59.52       60.55     15.06 o 
   0   2  12      710.24      586.52     17.18 o 
   1   2  12     3009.63     2866.06     33.34 o 
   2   2  12     2877.36     2666.00     35.10 o 
   3   2  12       20.08        3.39      3.60 o 
   4   2  12      824.24      798.86     23.80 o 
   5   2  12     1903.29     1890.74     31.06 o 
   6   2  12      387.87      327.81     11.86 o 
   7   2  12       85.78       76.25      6.85 o 
   8   2  12      122.18       96.28      7.52 o 
   9   2  12      701.90      600.03     16.34 o 
  10   2  12       64.87       67.81      8.02 o 
  11   2  12       13.46       10.99      4.96 o 
  12   2  12      332.04      336.54     15.62 o 
  13   2  12       13.10        4.55      5.90 o 
  14   2  12       92.64      109.58     10.94 o 
  15   2  12       13.27       10.96      7.05 o 
  16   2  12       91.23      107.24     12.14 o 
  17   2  12      231.31      255.33     24.03 o 
  18   2  12       97.88       91.24     12.58 o 
   1   3  12       20.83       22.50      4.34 o 
   2   3  12      403.77      427.52     18.28 o 
   3   3  12      299.61      309.00     11.48 o 
   4   3  12     2052.64     1965.68     32.07 o 
   5   3  12      411.61      392.84     13.14 o 
   6   3  12       87.33       79.20      7.51 o 
   7   3  12      963.38      931.08     20.62 o 
   8   3  12      899.59      924.21     20.71 o 
   9   3  12      309.25      325.33     14.14 o 
  10   3  12       14.24       16.34      5.16 o 
  11   3  12     2234.42     2291.38     49.65 o 
  12   3  12       20.22       39.51      7.72 o 
  13   3  12     1160.86     1186.56     30.55 o 
  14   3  12      470.33      506.71     22.14 o 
  15   3  12      164.97      182.33     16.84 o 
  16   3  12       95.68       60.76     12.26 o 
  17   3  12       16.89       16.83      8.33 o 
  18   3  12      484.53      542.71     41.49 o 
   0   4  12       13.69       -0.84      4.92 o 
   1   4  12     1976.14     1825.38     35.04 o 
   2   4  12     3594.05     3330.72     49.97 o 
   3   4  12     3562.73     3429.43     47.96 o 
   4   4  12      765.58      742.80     18.18 o 
   5   4  12      222.96      198.61     11.85 o 
   6   4  12     1874.17     1793.54     31.41 o 
   7   4  12      557.45      556.28     16.39 o 
   8   4  12      923.45      940.05     21.31 o 
   9   4  12        8.04       11.39      5.02 o 
  10   4  12        2.59        5.97      4.93 o 
  11   4  12      807.66      771.30     23.60 o 
  12   4  12      120.99      111.70     10.70 o 
  13   4  12      588.32      573.05     21.49 o 
  14   4  12      126.21      130.26     17.21 o 
  15   4  12      265.17      316.98     23.77 o 
  16   4  12       44.59       41.30     11.28 o 
  17   4  12       21.68        7.76     16.30 o 
   1   5  12      127.99      118.18     10.43 o 
   2   5  12     1713.24     1662.66     32.37 o 
   3   5  12      750.41      714.46     19.92 o 
   4   5  12      235.25      238.01     10.98 o 
   5   5  12        6.48        4.19      4.32 o 
   6   5  12     3348.97     3267.26     47.89 o 
   7   5  12      990.08      979.47     32.33 o 
   8   5  12      184.74      192.94     10.50 o 
   9   5  12      326.76      358.79     13.80 o 
  10   5  12      149.95      165.27     11.20 o 
  11   5  12      252.90      252.83     14.47 o 
  12   5  12      194.58      183.16     13.10 o 
  13   5  12       93.18       95.58     10.77 o 
  14   5  12      369.47      426.72     19.54 o 
  15   5  12      206.28      200.43     16.15 o 
  16   5  12       59.45       27.50     10.93 o 
  17   5  12      170.52      200.37     41.96 o 
   0   6  12        0.03       -1.47      8.25 o 
   1   6  12       19.94       17.96      7.51 o 
   2   6  12     1805.89     1841.16     39.98 o 
   3   6  12      925.48      968.56     27.41 o 
   4   6  12      601.37      527.93     28.36 o 
   5   6  12      535.42      490.89     17.98 o 
   6   6  12       49.49       56.06      8.60 o 
   7   6  12      545.22      545.77     18.39 o 
   8   6  12      702.77      618.17     18.18 o 
   9   6  12        5.92       29.27      6.95 o 
  10   6  12        3.95       -2.40      5.51 o 
  11   6  12       24.24       20.19      7.17 o 
  12   6  12        1.48        4.35      6.82 o 
  13   6  12      178.63      184.38     13.93 o 
  14   6  12       13.48        7.61      7.12 o 
  15   6  12       28.97       12.37      8.38 o 
  16   6  12       86.51      111.43     13.96 o 
   1   7  12      141.18      100.13     13.04 o 
   2   7  12      954.55      873.67     31.00 o 
   3   7  12     1165.68     1161.17     31.23 o 
   4   7  12       35.09       42.22      8.37 o 
   5   7  12      420.82      363.83     17.51 o 
   6   7  12     2530.03     2420.41     48.67 o 
   7   7  12      775.75      848.13     26.20 o 
   8   7  12      114.98      140.79     19.20 o 
   9   7  12      962.13     1055.92     29.89 o 
  10   7  12      346.18      384.03     24.44 o 
  11   7  12      186.24      216.33     16.30 o 
  12   7  12      574.62      571.55     26.56 o 
  13   7  12      199.34      215.84     18.26 o 
  14   7  12      461.35      483.13     40.01 o 
  15   7  12      439.23      486.48     24.32 o 
   0   8  12        1.41        3.00     11.50 o 
   1   8  12     1224.04     1171.08     37.66 o 
   2   8  12       96.63       73.04     12.20 o 
   3   8  12      150.23      130.59     15.01 o 
   4   8  12       76.33       81.00     12.59 o 
   5   8  12      310.56      337.82     20.39 o 
   6   8  12       22.20       14.65      7.16 o 
   7   8  12        4.58        3.94      6.43 o 
   8   8  12        0.05        2.21      7.28 o 
   9   8  12      554.79      560.98     28.77 o 
  10   8  12        4.45        5.25      8.67 o 
  11   8  12       55.78       41.81     12.95 o 
  12   8  12      121.74      142.97     22.65 o 
  13   8  12        2.13       -5.65      8.90 o 
  14   8  12        8.72       16.59     12.54 o 
   1   9  12       56.20       48.20     11.19 o 
   2   9  12       22.02       16.98      8.94 o 
   3   9  12       28.43       24.48      9.69 o 
   4   9  12       30.03       23.43      9.40 o 
   5   9  12       77.91       54.27     11.80 o 
   6   9  12       71.02       75.57     10.92 o 
   7   9  12       73.13       32.47      9.17 o 
   8   9  12      657.73      586.72     38.00 o 
   9   9  12      167.67      167.57     18.64 o 
  10   9  12       31.95       36.82     11.32 o 
  11   9  12      307.79      368.18     24.97 o 
  12   9  12     1242.32     1389.20     48.45 o 
  13   9  12      349.55      403.11     55.33 o 
   0  10  12        3.81       19.20     14.29 o 
   1  10  12      128.38      117.12     20.25 o 
   2  10  12       17.36       14.32      9.53 o 
   3  10  12      342.67      450.90     47.35 o 
   4  10  12        4.66       15.49     10.13 o 
   5  10  12      159.77      183.08     18.84 o 
   6  10  12       20.38       19.32     10.71 o 
   7  10  12      287.50      252.70     26.05 o 
   8  10  12      106.99       59.26     19.80 o 
   9  10  12       19.55        0.31      9.77 o 
  10  10  12       23.86       16.22     11.96 o 
  11  10  12       99.46       96.22     16.32 o 
   1  11  12       12.09       -2.60      9.25 o 
   2  11  12        0.11       -1.73      9.16 o 
   3  11  12      765.89      868.80     37.42 o 
   4  11  12      118.31      108.60     16.60 o 
   5  11  12      224.77      257.48     22.61 o 
   6  11  12        4.17        6.26     12.66 o 
   7  11  12      455.48      437.12     53.49 o 
   8  11  12      715.92      756.18     54.30 o 
   9  11  12       18.06       -0.49     16.76 o 
   0  12  12       14.17       -2.70     18.14 o 
   1  12  12       77.02       86.71     16.76 o 
   2  12  12       85.03       90.71     17.15 o 
   3  12  12      642.15      747.65     46.64 o 
   4  12  12      440.34      551.66     32.03 o 
   5  12  12      208.12      218.99     24.57 o 
   6  12  12      172.60      185.23     35.35 o 
   1   1  13       59.03       75.02      4.99 o 
   2   1  13        0.28        1.23      2.73 o 
   3   1  13      110.01      125.01      7.48 o 
   4   1  13      171.25      167.75      9.18 o 
   5   1  13       81.77       73.76      7.05 o 
   6   1  13        2.17       -3.40      3.68 o 
   7   1  13        0.80        3.64      4.01 o 
   8   1  13     2189.21     2047.60     33.97 o 
   9   1  13     1784.85     1725.24     28.47 o 
  10   1  13      289.62      304.87     13.76 o 
  11   1  13      974.16      989.43     20.91 o 
  12   1  13      948.94      853.34     20.98 o 
  13   1  13     1556.18     1587.48     35.73 o 
  14   1  13      267.15      305.14     17.65 o 
  15   1  13      623.10      589.79     26.72 o 
  16   1  13      106.29      106.94     12.76 o 
  17   1  13      116.47      158.56     15.11 o 
   0   2  13      119.22      101.82      8.42 o 
   1   2  13        0.24       -2.56      2.80 o 
   2   2  13       37.68       34.08      4.87 o 
   3   2  13       45.14       50.76      6.21 o 
   4   2  13      368.11      327.81     12.23 o 
   5   2  13     1471.33     1376.51     27.16 o 
   6   2  13        9.08        3.24      4.10 o 
   7   2  13       11.25        1.88      5.53 o 
   8   2  13     2904.67     2755.58     41.96 o 
   9   2  13      187.68      201.99     11.01 o 
  10   2  13       20.12       11.10      5.00 o 
  11   2  13       46.70       42.76      6.50 o 
  12   2  13        3.59        8.94      5.88 o 
  13   2  13     1108.12     1140.43     30.02 o 
  14   2  13        2.35       11.41      6.32 o 
  15   2  13        8.83        4.93      7.06 o 
  16   2  13       68.10       76.41     11.18 o 
  17   2  13      316.67      324.20     19.72 o 
   1   3  13      818.40      841.22     17.63 o 
   2   3  13      692.80      682.63     17.33 o 
   3   3  13      405.37      377.86     13.28 o 
   4   3  13      475.58      440.30     14.14 o 
   5   3  13     4238.92     4026.81     54.98 o 
   6   3  13      650.05      595.46     16.75 o 
   7   3  13       76.23       63.99      6.81 o 
   8   3  13       84.49       74.16      7.49 o 
   9   3  13      322.00      346.88     13.31 o 
  10   3  13       26.47       13.41      7.53 o 
  11   3  13      494.84      515.66     18.58 o 
  12   3  13        8.43        8.91      6.07 o 
  13   3  13      737.40      727.34     24.17 o 
  14   3  13        2.79        5.13      6.88 o 
  15   3  13       77.92       92.67     14.17 o 
  16   3  13        5.86       12.83      8.13 o 
  17   3  13       56.28       57.23     11.43 o 
   0   4  13        6.31       -2.57      6.88 o 
   1   4  13      562.44      587.80     20.39 o 
   2   4  13       80.47       93.80      8.51 o 
   3   4  13        1.27       -2.97      3.76 o 
   4   4  13      114.01      124.25      8.81 o 
   5   4  13      605.70      619.34     18.41 o 
   6   4  13       14.85        5.78      4.70 o 
   7   4  13     2472.77     2294.85     37.89 o 
   8   4  13       44.84       37.65      6.49 o 
   9   4  13      813.89      839.10     20.89 o 
  10   4  13      153.25      148.25     10.78 o 
  11   4  13       81.71       88.00     11.85 o 
  12   4  13      681.57      603.87     22.27 o 
  13   4  13        9.70       11.27      7.16 o 
  14   4  13       18.21       24.50      8.13 o 
  15   4  13      908.89      945.71     32.16 o 
  16   4  13      433.18      486.66     27.60 o 
  17   4  13      122.53      154.47     17.81 o 
   1   5  13      218.86      201.12     13.09 o 
   2   5  13      821.16      786.03     24.23 o 
   3   5  13      171.85      143.96     10.49 o 
   4   5  13       33.32       39.62      6.93 o 
   5   5  13        0.87        0.82      4.81 o 
   6   5  13      251.40      254.45     12.13 o 
   7   5  13       75.01       78.24      9.28 o 
   8   5  13     1034.50      996.16     24.68 o 
   9   5  13       41.05       37.27      6.50 o 
  10   5  13        4.36        7.22      5.51 o 
  11   5  13      308.48      331.40     16.90 o 
  12   5  13        0.56       -2.01      6.32 o 
  13   5  13      252.95      215.87     14.99 o 
  14   5  13       21.97       21.58      9.01 o 
  15   5  13      140.86      202.05     24.71 o 
  16   5  13      180.63      151.80     17.52 o 
   0   6  13     1948.03     1853.58     67.67 o 
   1   6  13     1222.15     1147.77     44.52 o 
   2   6  13      215.17      252.91     15.07 o 
   3   6  13     1889.14     1880.94     41.56 o 
   4   6  13      396.35      379.07     23.86 o 
   5   6  13      471.30      496.88     20.06 o 
   6   6  13       27.83       24.61      7.97 o 
   7   6  13       69.75       66.38      8.60 o 
   8   6  13        5.91        5.75      5.83 o 
   9   6  13      185.13      174.64     14.45 o 
  10   6  13      290.80      268.25     22.42 o 
  11   6  13      344.86      380.15     21.36 o 
  12   6  13      299.06      309.79     17.30 o 
  13   6  13      136.38      149.81     14.97 o 
  14   6  13      105.41       88.44     12.94 o 
  15   6  13      223.29      231.85     16.29 o 
   1   7  13      296.42      234.18     25.58 o 
   2   7  13      272.31      237.96     17.87 o 
   3   7  13      760.01      848.51     26.93 o 
   4   7  13       72.90       88.02     13.66 o 
   5   7  13     2420.50     2170.59     46.60 o 
   6   7  13      109.60      137.97     12.36 o 
   7   7  13       56.61       47.10      8.99 o 
   8   7  13      107.08       78.16     12.00 o 
   9   7  13       79.67       65.74     11.33 o 
  10   7  13        0.01       -5.58      9.21 o 
  11   7  13        3.01        0.90      7.08 o 
  12   7  13       17.84       12.87     10.20 o 
  13   7  13       12.12        7.54      8.57 o 
  14   7  13        3.22        2.59      8.87 o 
   0   8  13      953.29     1060.60     51.56 o 
   1   8  13      347.65      310.38     21.09 o 
   2   8  13      921.62      967.35     34.60 o 
   3   8  13      406.80      433.12     23.96 o 
   4   8  13      914.21      971.84     35.12 o 
   5   8  13       25.45       30.96      8.02 o 
   6   8  13      247.12      259.81     17.70 o 
   7   8  13      776.59      909.20     28.97 o 
   8   8  13      425.20      462.05     23.91 o 
   9   8  13        7.71       -4.50      8.20 o 
  10   8  13       37.31       34.82     10.96 o 
  11   8  13        4.78        8.39      9.66 o 
  12   8  13       52.34       55.89     13.16 o 
  13   8  13        9.70       12.83     11.19 o 
   1   9  13       71.51       38.06     17.21 o 
   2   9  13      184.35      223.90     19.49 o 
   3   9  13        0.82        7.33      8.89 o 
   4   9  13      133.28      118.99     17.88 o 
   5   9  13      132.38      162.72     17.51 o 
   6   9  13        1.54        2.87      7.01 o 
   7   9  13      892.92      933.87     30.48 o 
   8   9  13      119.07      113.36     16.55 o 
   9   9  13      100.78       98.12     28.17 o 
  10   9  13       26.35       30.59     11.81 o 
  11   9  13      111.25      101.16     22.42 o 
  12   9  13       14.70       -0.91     10.78 o 
   0  10  13       21.24       33.45     16.76 o 
   1  10  13     2150.85     2093.73     58.20 o 
   2  10  13      158.00      226.53     25.51 o 
   3  10  13      835.17      849.64     36.25 o 
   4  10  13       17.36       13.52     10.18 o 
   5  10  13      704.01      761.10     34.67 o 
   6  10  13       18.33        3.03     10.31 o 
   7  10  13      220.78      195.63     26.60 o 
   8  10  13        5.84        3.26     10.78 o 
   9  10  13      117.53      158.15     20.31 o 
  10  10  13       30.14       14.06     12.38 o 
   1  11  13       11.63       18.26     11.54 o 
   2  11  13      152.09      140.02     18.56 o 
   3  11  13      130.59      150.95     19.44 o 
   4  11  13      230.54      243.16     39.61 o 
   5  11  13       27.16       12.86     11.51 o 
   6  11  13      140.40       97.51     21.53 o 
   7  11  13      161.45      148.89     29.88 o 
   8  11  13      310.41      351.53     40.77 o 
   0  12  13       49.88       67.91     23.01 o 
   1  12  13      336.13      376.25     27.78 o 
   2  12  13     1220.87     1258.35     47.67 o 
   3  12  13       45.14       41.26     19.47 o 
   4  12  13        8.31       11.85     12.79 o 
   0   0  14     2598.13     2585.60     64.61 o 
   1   0  14       86.13       73.10      7.00 o 
   2   0  14       84.02       70.60      7.60 o 
   3   0  14      767.72      797.69     25.23 o 
   4   0  14     7635.56     7422.16    117.84 o 
   5   0  14     2008.14     1967.46     43.96 o 
   6   0  14     1007.38      916.07     27.71 o 
   7   0  14       41.62       43.57      8.18 o 
   8   0  14      155.05      150.44     12.54 o 
   9   0  14       91.88       59.60      9.43 o 
  10   0  14     1219.41     1048.39     30.93 o 
  11   0  14       26.38       39.67     11.28 o 
  12   0  14        0.39       -1.26      6.31 o 
  13   0  14      103.84      123.17     14.81 o 
  14   0  14       33.77       29.77     12.50 o 
  15   0  14     1478.23     1551.94     59.20 o 
  16   0  14      251.54      229.59     24.23 o 
  17   0  14      377.75      359.84     30.58 o 
   1   1  14       22.20       23.52      3.66 o 
   2   1  14     1174.28     1161.79     24.27 o 
   3   1  14      339.67      355.94     15.86 o 
   4   1  14       90.56      104.51      8.25 o 
   5   1  14       64.05       69.06      7.26 o 
   6   1  14     1389.48     1325.43     26.27 o 
   7   1  14       99.65      101.68      7.59 o 
   8   1  14      165.89      177.32      9.39 o 
   9   1  14       80.48       70.58      7.10 o 
  10   1  14     1829.60     1745.14     35.68 o 
  11   1  14        8.92       15.37      5.16 o 
  12   1  14       27.31       19.32      5.87 o 
  13   1  14      230.67      255.20     14.76 o 
  14   1  14      722.69      690.47     26.24 o 
  15   1  14       20.54       22.34     14.64 o 
  16   1  14      105.09      107.60     15.17 o 
  17   1  14       55.79       45.52     10.76 o 
   0   2  14     5327.83     4882.08     84.18 o 
   1   2  14       66.39       55.79      5.54 o 
   2   2  14     1118.88     1068.71     24.46 o 
   3   2  14     1489.24     1380.11     26.76 o 
   4   2  14     5623.44     5273.71     68.26 o 
   5   2  14       94.34       98.28      8.14 o 
   6   2  14     2217.37     2106.63     35.26 o 
   7   2  14      145.20      149.47      9.46 o 
   8   2  14     1130.81     1022.44     22.96 o 
   9   2  14     1119.51     1042.16     28.55 o 
  10   2  14      264.76      236.05     11.98 o 
  11   2  14      333.11      313.43     13.45 o 
  12   2  14      104.18       99.05     10.84 o 
  13   2  14       37.44       19.80      6.64 o 
  14   2  14       58.21       50.75      9.13 o 
  15   2  14        4.66        9.54      7.42 o 
  16   2  14      354.26      404.09     35.45 o 
  17   2  14      111.41      133.48     17.86 o 
   1   3  14     1192.57     1142.74     26.39 o 
   2   3  14        1.23        5.23      4.41 o 
   3   3  14      250.29      230.63     10.99 o 
   4   3  14     1039.38     1011.08     22.43 o 
   5   3  14     1766.83     1722.31     41.97 o 
   6   3  14        0.56       -1.95      4.35 o 
   7   3  14       32.22       27.27      5.69 o 
   8   3  14      211.35      208.13     11.23 o 
   9   3  14      311.42      281.10     12.64 o 
  10   3  14       36.53       36.51      6.84 o 
  11   3  14      518.58      535.61     19.06 o 
  12   3  14      293.19      324.48     17.14 o 
  13   3  14        0.32        0.13      6.32 o 
  14   3  14       54.59       54.36     10.72 o 
  15   3  14       23.91       30.26     10.66 o 
  16   3  14      193.79      198.46     16.71 o 
   0   4  14      638.36      720.67     43.26 o 
   1   4  14        3.57       -3.61      4.93 o 
   2   4  14      251.68      209.73     11.94 o 
   3   4  14     2123.64     2079.88     40.98 o 
   4   4  14      352.61      295.18     12.72 o 
   5   4  14       10.97        5.71      4.70 o 
   6   4  14       11.84       13.79      5.30 o 
   7   4  14        2.38       -0.08      4.66 o 
   8   4  14      882.51      829.91     21.17 o 
   9   4  14      107.49      106.82      8.97 o 
  10   4  14      486.77      432.32     23.30 o 
  11   4  14       52.03       61.39      9.54 o 
  12   4  14      126.05      152.50     15.36 o 
  13   4  14       36.24       30.97      8.65 o 
  14   4  14       43.57       33.73      9.48 o 
  15   4  14      117.80      128.06     14.90 o 
  16   4  14       32.24       49.22     13.40 o 
   1   5  14      422.14      449.81     19.48 o 
   2   5  14      582.68      634.80     22.43 o 
   3   5  14     1984.72     1735.25     39.14 o 
   4   5  14     1749.84     1642.16     34.27 o 
   5   5  14       85.11      105.09      9.79 o 
   6   5  14     1754.22     1762.39     36.06 o 
   7   5  14     1550.68     1424.70     31.91 o 
   8   5  14     1807.83     1749.16     40.32 o 
   9   5  14      110.36      126.62     10.08 o 
  10   5  14      475.81      488.51     18.82 o 
  11   5  14       31.32       27.12      8.04 o 
  12   5  14      916.97      941.03     29.02 o 
  13   5  14      146.35      159.54     20.70 o 
  14   5  14      311.44      356.58     19.43 o 
  15   5  14        3.76        3.64      8.48 o 
   0   6  14      512.96      411.00     31.55 o 
   1   6  14      754.72      747.12     29.51 o 
   2   6  14      192.25      189.46     14.10 o 
   3   6  14      145.17      113.46     11.75 o 
   4   6  14     1827.65     1695.40     39.73 o 
   5   6  14       18.72        7.87      9.35 o 
   6   6  14      145.08      152.21     12.88 o 
   7   6  14        2.07       -4.53      5.04 o 
   8   6  14      319.84      292.64     17.33 o 
   9   6  14      495.03      465.15     25.86 o 
  10   6  14       33.07       32.23      9.51 o 
  11   6  14       70.00       76.62     12.43 o 
  12   6  14       22.23       18.70      8.87 o 
  13   6  14       23.01       29.72     10.40 o 
  14   6  14       24.00       31.49     10.66 o 
  15   6  14       10.27       25.78     10.84 o 
   1   7  14      787.28      661.88     34.78 o 
   2   7  14       95.13       68.21     11.97 o 
   3   7  14       98.74       75.32     10.74 o 
   4   7  14       10.82       15.52      7.26 o 
   5   7  14      274.04      330.98     18.07 o 
   6   7  14      541.80      572.10     23.01 o 
   7   7  14      125.37      128.42     12.75 o 
   8   7  14      134.30      134.25     12.67 o 
   9   7  14       62.93       65.89     18.26 o 
  10   7  14      499.70      516.21     29.16 o 
  11   7  14       41.06       46.40     15.60 o 
  12   7  14      319.79      300.21     23.62 o 
  13   7  14       41.62       41.61     12.24 o 
  14   7  14      684.72      742.49     40.59 o 
   0   8  14     1560.13     1611.38     67.06 o 
   1   8  14      208.80      254.83     20.00 o 
   2   8  14      161.52      147.87     16.74 o 
   3   8  14      158.07      139.27     16.19 o 
   4   8  14      373.53      362.12     23.12 o 
   5   8  14       54.45       49.74      9.81 o 
   6   8  14       48.44       53.40      9.90 o 
   7   8  14      618.49      628.88     35.35 o 
   8   8  14      306.48      356.79     23.10 o 
   9   8  14       31.52       28.81     11.12 o 
  10   8  14        5.02        0.14      9.34 o 
  11   8  14       40.24       19.08     11.52 o 
  12   8  14        0.24        0.71     10.17 o 
  13   8  14        1.55       -6.51     13.95 o 
   1   9  14        1.61       -3.35      8.23 o 
   2   9  14       16.13       18.37     10.74 o 
   3   9  14       75.09       54.18     13.70 o 
   4   9  14      586.20      595.90     30.02 o 
   5   9  14       17.89       22.37     10.89 o 
   6   9  14      471.78      547.84     24.61 o 
   7   9  14       65.01       64.86     13.03 o 
   8   9  14      587.49      637.44     34.36 o 
   9   9  14        9.74       24.19     12.14 o 
  10   9  14      722.50      873.49     49.13 o 
  11   9  14        0.32       -8.11     10.46 o 
   0  10  14        5.78        0.34     14.88 o 
   1  10  14      457.21      432.80     27.37 o 
   2  10  14      514.48      534.03     29.83 o 
   3  10  14        4.43       -0.28      9.55 o 
   4  10  14       19.18       17.77     11.18 o 
   5  10  14       66.97       56.76     13.80 o 
   6  10  14      415.87      423.30     28.86 o 
   7  10  14      736.42      754.45     42.55 o 
   8  10  14      574.14      603.43     35.26 o 
   9  10  14       12.17       30.67     13.65 o 
   1  11  14        0.56       -5.68     10.39 o 
   2  11  14       79.68       87.07     16.29 o 
   3  11  14      171.50      163.09     21.00 o 
   4  11  14       84.21       75.21     16.34 o 
   5  11  14       55.73       87.58     17.27 o 
   6  11  14       34.52       43.73     17.21 o 
   7  11  14      123.69      124.57     28.61 o 
   0  12  14      109.18      136.58     28.16 o 
   1  12  14       24.97       33.12     14.13 o 
   1   1  15      157.31      150.69      7.24 o 
   2   1  15        2.62        8.74      4.14 o 
   3   1  15     2296.80     2243.10     34.66 o 
   4   1  15      436.97      430.18     13.87 o 
   5   1  15      917.62      844.98     21.77 o 
   6   1  15       89.10       62.33      6.81 o 
   7   1  15       19.31       23.78      5.42 o 
   8   1  15      337.51      329.22     13.88 o 
   9   1  15      352.97      335.57     12.97 o 
  10   1  15        0.37        2.38      4.44 o 
  11   1  15       38.41       34.73      6.28 o 
  12   1  15      249.03      253.15     12.93 o 
  13   1  15      716.82      782.70     25.50 o 
  14   1  15      251.01      275.39     18.10 o 
  15   1  15      710.92      728.02     28.32 o 
  16   1  15        4.52       -0.55      7.93 o 
   0   2  15      170.19      187.21     15.98 o 
   1   2  15      397.90      448.09     20.94 o 
   2   2  15      809.18      773.71     19.70 o 
   3   2  15      382.95      418.75     15.89 o 
   4   2  15       12.42       13.09      4.97 o 
   5   2  15       10.99        4.94      4.65 o 
   6   2  15      418.94      354.77     14.06 o 
   7   2  15      140.54      132.35      9.62 o 
   8   2  15      322.78      332.26     14.06 o 
   9   2  15       13.71        3.55      5.02 o 
  10   2  15      388.49      412.38     15.61 o 
  11   2  15      228.88      219.43     13.94 o 
  12   2  15       79.78       86.17      8.81 o 
  13   2  15       54.90       57.62      8.84 o 
  14   2  15       87.39       80.41     11.11 o 
  15   2  15       21.07       14.83      8.33 o 
  16   2  15        4.48       -5.83      7.35 o 
   1   3  15     1660.40     1569.42     32.95 o 
   2   3  15      798.53      771.25     21.87 o 
   3   3  15       24.85       21.41      7.56 o 
   4   3  15      533.10      490.71     16.21 o 
   5   3  15     4452.02     4086.84     57.71 o 
   6   3  15       37.55       35.01      6.44 o 
   7   3  15       57.29       52.38      7.74 o 
   8   3  15      432.44      417.85     15.48 o 
   9   3  15      806.30      838.18     21.79 o 
  10   3  15       34.11       27.84      7.48 o 
  11   3  15     1419.62     1497.75     33.45 o 
  12   3  15        0.20       15.70      7.28 o 
  13   3  15      929.14      971.56     29.46 o 
  14   3  15       59.56       41.67     10.64 o 
  15   3  15      278.76      317.90     19.76 o 
  16   3  15        1.75       -7.23      7.23 o 
   0   4  15     1078.30      936.43     45.03 o 
   1   4  15     4707.88     4688.02    106.77 o 
   2   4  15        0.48        3.09      5.66 o 
   3   4  15      819.00      798.99     30.21 o 
   4   4  15       11.77       15.98      6.01 o 
   5   4  15      561.44      603.17     21.91 o 
   6   4  15      238.42      232.81     12.16 o 
   7   4  15      151.48      158.73     10.49 o 
   8   4  15      344.47      324.31     14.34 o 
   9   4  15      324.55      299.51     16.81 o 
  10   4  15       23.94       26.49      7.07 o 
  11   4  15       19.68       28.01      8.29 o 
  12   4  15       90.23       90.50     11.28 o 
  13   4  15       14.22        6.76      9.18 o 
  14   4  15      178.21      193.90     21.17 o 
  15   4  15       38.92       29.73     10.40 o 
   1   5  15      260.26      285.64     18.82 o 
   2   5  15      235.04      251.11     15.60 o 
   3   5  15      635.44      599.16     28.18 o 
   4   5  15        2.85        1.39      5.65 o 
   5   5  15       23.87       29.02     10.89 o 
   6   5  15       14.42        9.04      5.89 o 
   7   5  15      492.63      453.19     18.29 o 
   8   5  15      274.91      279.11     20.25 o 
   9   5  15      201.81      225.61     13.85 o 
  10   5  15        1.50       -2.25      6.01 o 
  11   5  15      121.32      129.43     12.92 o 
  12   5  15      127.06      101.70     12.12 o 
  13   5  15      408.79      444.12     21.77 o 
  14   5  15       24.56       17.79      8.75 o 
  15   5  15       35.93       43.87     11.86 o 
   0   6  15       18.36        6.43     12.56 o 
   1   6  15      467.01      448.25     24.19 o 
   2   6  15      939.65      866.55     32.38 o 
   3   6  15      986.48      952.31     29.30 o 
   4   6  15      557.66      600.12     23.64 o 
   5   6  15      390.18      417.02     20.06 o 
   6   6  15       20.61       50.11      9.24 o 
   7   6  15      602.15      646.89     24.62 o 
   8   6  15      172.32      163.90     14.10 o 
   9   6  15        9.35        9.30      7.72 o 
  10   6  15       18.68       13.35      8.90 o 
  11   6  15        0.09        8.71      9.80 o 
  12   6  15        6.70        2.77      7.96 o 
  13   6  15      512.35      548.19     26.74 o 
  14   6  15      153.42      145.51     26.43 o 
   1   7  15      177.59      172.74     17.14 o 
   2   7  15        1.16       -2.13      7.51 o 
   3   7  15      334.60      331.06     21.89 o 
   4   7  15      259.94      217.93     15.82 o 
   5   7  15      707.58      731.52     26.61 o 
   6   7  15        0.03       -2.82      6.94 o 
   7   7  15      137.02      107.41     15.31 o 
   8   7  15       24.73       39.00     10.24 o 
   9   7  15        9.54       13.02      9.27 o 
  10   7  15       94.42      100.19     27.12 o 
  11   7  15      518.49      548.22     40.63 o 
  12   7  15        1.53        3.47     10.10 o 
  13   7  15      400.84      360.73     31.30 o 
   0   8  15       85.18       78.19     19.99 o 
   1   8  15      194.56      204.72     19.01 o 
   2   8  15       88.90       71.04     13.10 o 
   3   8  15       37.68       28.29     10.01 o 
   4   8  15        7.31       10.41      9.39 o 
   5   8  15      117.24      132.93     20.55 o 
   6   8  15      282.89      257.82     17.73 o 
   7   8  15      633.43      709.14     27.52 o 
   8   8  15      181.43      172.45     17.73 o 
   9   8  15        6.33        2.28     10.26 o 
  10   8  15       16.34       17.72     14.92 o 
  11   8  15        0.74        2.09     11.24 o 
  12   8  15       11.93       17.82     14.22 o 
   1   9  15       26.86       18.06     10.11 o 
   2   9  15      116.40      126.35     17.20 o 
   3   9  15      106.45      116.94     16.83 o 
   4   9  15        0.69       -4.98      8.65 o 
   5   9  15      170.81      161.82     18.66 o 
   6   9  15       57.41       68.45     14.48 o 
   7   9  15        0.17       -4.44      9.53 o 
   8   9  15      140.23      141.70     19.87 o 
   9   9  15      109.32      126.32     19.14 o 
  10   9  15       83.33       33.70     14.49 o 
   0  10  15      500.03      583.27     77.21 o 
   1  10  15      504.99      492.25     34.62 o 
   2  10  15      178.90      170.14     21.75 o 
   3  10  15      236.37      238.30     22.76 o 
   4  10  15        1.65       -9.39     10.10 o 
   5  10  15     2198.59     2467.97     75.71 o 
   6  10  15        3.15       13.45     11.28 o 
   7  10  15       22.59       -6.31     13.69 o 
   8  10  15        7.06        2.53     11.52 o 
   1  11  15      181.12      210.78     23.36 o 
   2  11  15        7.93       12.02     11.74 o 
   3  11  15       12.03       24.29     13.93 o 
   4  11  15       55.32       34.63     14.58 o 
   5  11  15        0.09       -3.00     11.50 o 
   0   0  16      158.27      140.77     18.28 o 
   1   0  16      717.58      649.10     29.47 o 
   2   0  16     1267.74     1258.57     34.78 o 
   3   0  16     1526.51     1319.92     35.77 o 
   4   0  16     2539.64     2409.19     52.69 o 
   5   0  16      700.62      687.38     25.29 o 
   6   0  16     6744.68     6129.41    113.33 o 
   7   0  16      484.61      453.83     21.14 o 
   8   0  16     1873.23     1891.45     46.51 o 
   9   0  16       57.24       36.92      8.99 o 
  10   0  16      709.85      649.65     25.58 o 
  11   0  16      420.29      406.48     21.15 o 
  12   0  16      464.47      522.69     24.17 o 
  13   0  16        1.25       -1.09      8.87 o 
  14   0  16      680.58      669.84     39.45 o 
  15   0  16        3.09       -7.91     10.53 o 
  16   0  16       16.72       19.80     24.19 o 
   1   1  16     1194.33     1139.38     21.65 o 
   2   1  16      130.51       90.07      7.75 o 
   3   1  16     2410.75     2325.58     36.39 o 
   4   1  16      201.68      181.09     10.07 o 
   5   1  16      314.75      305.46     12.52 o 
   6   1  16      949.40      875.49     21.10 o 
   7   1  16      868.38      883.72     20.83 o 
   8   1  16      197.01      176.22     10.24 o 
   9   1  16       16.44        9.27      5.02 o 
  10   1  16      145.53      118.36      9.78 o 
  11   1  16       10.27       23.75      5.98 o 
  12   1  16      662.39      619.61     19.88 o 
  13   1  16       95.47      104.38     15.05 o 
  14   1  16      792.72      811.70     39.21 o 
  15   1  16      521.56      576.20     26.38 o 
   0   2  16     1492.38     1357.62     43.85 o 
   1   2  16       66.35       58.05      8.26 o 
   2   2  16       41.78       49.37      7.66 o 
   3   2  16        1.54       -1.52      4.65 o 
   4   2  16      383.57      354.09     15.10 o 
   5   2  16      137.84      124.28      9.69 o 
   6   2  16     2385.79     2307.73     42.48 o 
   7   2  16      552.07      544.71     17.64 o 
   8   2  16       38.21       32.63      6.66 o 
   9   2  16       52.24       60.10      8.05 o 
  10   2  16        5.18       -0.72      4.83 o 
  11   2  16      826.30      830.15     25.02 o 
  12   2  16       14.61        6.38      6.19 o 
  13   2  16       24.76       14.75     10.07 o 
  14   2  16      133.73      107.75     12.27 o 
  15   2  16      111.60       86.47     12.76 o 
   1   3  16        0.12       -5.45      5.45 o 
   2   3  16      537.13      479.58     29.75 o 
   3   3  16      387.44      381.10     16.39 o 
   4   3  16      885.39      860.96     24.14 o 
   5   3  16       55.77       47.85      7.18 o 
   6   3  16        0.60        1.59      5.36 o 
   7   3  16       98.03       85.35     10.32 o 
   8   3  16      501.18      486.54     17.25 o 
   9   3  16       54.14       67.06      8.34 o 
  10   3  16     1385.93     1353.51     29.59 o 
  11   3  16       44.48       24.60      7.82 o 
  12   3  16      610.78      648.01     24.77 o 
  13   3  16       23.26       15.54      8.46 o 
  14   3  16      500.61      543.09     23.04 o 
  15   3  16       15.67        7.85      8.39 o 
   0   4  16     3468.05     3362.94    100.96 o 
   1   4  16     1886.24     1835.25     43.52 o 
   2   4  16     1461.93     1376.61     35.36 o 
   3   4  16       71.30       82.92     11.80 o 
   4   4  16     1352.39     1212.47     29.60 o 
   5   4  16       15.28       15.97      6.21 o 
   6   4  16      726.93      741.52     23.02 o 
   7   4  16       32.87       32.94      7.48 o 
   8   4  16       10.66        8.34      5.69 o 
   9   4  16       11.08        8.51      6.68 o 
  10   4  16      335.96      330.54     16.44 o 
  11   4  16       60.23       73.34     11.02 o 
  12   4  16       72.02       70.66     11.23 o 
  13   4  16       88.32       90.23     11.93 o 
  14   4  16      480.67      521.56     24.97 o 
   1   5  16       22.97       23.52      9.67 o 
   2   5  16        6.34        6.66      6.72 o 
   3   5  16       66.88       22.30     10.14 o 
   4   5  16      490.18      485.00     25.09 o 
   5   5  16       31.89       23.34      7.62 o 
   6   5  16      748.26      811.09     32.36 o 
   7   5  16       22.47       14.12      6.85 o 
   8   5  16      279.10      281.78     15.54 o 
   9   5  16        1.01        3.01      8.22 o 
  10   5  16      996.97     1008.45     31.03 o 
  11   5  16      264.00      277.68     19.79 o 
  12   5  16      467.01      428.18     24.11 o 
  13   5  16        7.33        1.55      9.14 o 
  14   5  16        8.82       11.05     10.29 o 
   0   6  16      137.84      162.26     23.65 o 
   1   6  16      171.73      204.17     17.96 o 
   2   6  16        1.43       -1.86      7.33 o 
   3   6  16      108.23      102.37     12.10 o 
   4   6  16       18.14       24.48      8.01 o 
   5   6  16      172.56      163.66     14.31 o 
   6   6  16       23.60       10.65      7.34 o 
   7   6  16       25.19       13.62      7.63 o 
   8   6  16        0.03        1.06      6.77 o 
   9   6  16       12.43       38.15     10.34 o 
  10   6  16       10.60        4.48      9.58 o 
  11   6  16        4.20        4.74      9.58 o 
  12   6  16      283.56      347.67     22.90 o 
  13   6  16       21.20       23.38     13.29 o 
   1   7  16      359.08      380.26     23.98 o 
   2   7  16      122.00       98.13     14.26 o 
   3   7  16       54.68       56.71     12.29 o 
   4   7  16     1063.52     1124.29     34.17 o 
   5   7  16        0.72        1.98      7.04 o 
   6   7  16      976.18     1015.54     32.44 o 
   7   7  16       27.10       22.21      8.95 o 
   8   7  16      315.13      341.35     19.96 o 
   9   7  16      180.88      209.04     20.33 o 
  10   7  16      771.13      891.06     57.49 o 
  11   7  16       15.31       -3.98      9.77 o 
  12   7  16      289.30      287.25     24.95 o 
   0   8  16        1.73        1.86     12.50 o 
   1   8  16      156.90      181.98     18.88 o 
   2   8  16       11.46        4.54      9.19 o 
   3   8  16       15.04        5.14      8.83 o 
   4   8  16      103.82       76.55     14.28 o 
   5   8  16        4.43        1.86      7.75 o 
   6   8  16       11.35       16.60      8.83 o 
   7   8  16        5.51        5.78      8.57 o 
   8   8  16      447.59      496.20     27.22 o 
   9   8  16      102.84       98.99     17.50 o 
  10   8  16        2.26       -1.38     10.52 o 
  11   8  16       12.11       26.00     13.43 o 
   1   9  16       13.43       17.63     10.43 o 
   2   9  16        0.02        5.04      9.80 o 
   3   9  16        3.44        9.21     10.33 o 
   4   9  16      278.51      277.11     32.90 o 
   5   9  16       38.22       30.57     12.40 o 
   6   9  16      269.07      313.37     24.14 o 
   7   9  16        0.00       13.01     10.31 o 
   8   9  16       54.28       46.64     15.87 o 
   9   9  16       27.04       39.76     14.63 o 
   0  10  16      419.72      399.19     39.45 o 
   1  10  16       10.32       19.67     12.29 o 
   2  10  16       27.76       20.08     11.54 o 
   3  10  16       39.41       24.15     12.66 o 
   4  10  16        0.52        4.54     10.78 o 
   5  10  16      125.69       98.31     21.13 o 
   6  10  16      425.76      492.01     41.22 o 
   1  11  16       31.48       42.08     13.96 o 
   2  11  16       45.22       27.41     15.84 o 
   1   1  17      479.80      483.32     16.83 o 
   2   1  17      152.57      155.85     12.94 o 
   3   1  17     1666.20     1652.38     29.99 o 
   4   1  17     1226.84     1189.92     24.75 o 
   5   1  17      735.76      698.42     19.62 o 
   6   1  17       51.40       31.83      6.21 o 
   7   1  17      331.30      348.30     14.98 o 
   8   1  17      610.48      606.26     19.51 o 
   9   1  17     1015.00      984.95     28.09 o 
  10   1  17       52.88       51.63      7.52 o 
  11   1  17      900.28      920.31     26.11 o 
  12   1  17      384.54      373.49     16.38 o 
  13   1  17      154.08      171.32     21.57 o 
  14   1  17      424.79      401.24     26.77 o 
  15   1  17      743.38      834.14     31.90 o 
   0   2  17      110.51      122.75     13.68 o 
   1   2  17      294.85      299.30     17.36 o 
   2   2  17      153.11      124.28     10.92 o 
   3   2  17       95.70      111.39     10.53 o 
   4   2  17      483.66      424.75     23.03 o 
   5   2  17      224.80      235.35     14.05 o 
   6   2  17       14.28        4.75      6.19 o 
   7   2  17       15.91        9.89      5.76 o 
   8   2  17       18.98       17.39      5.70 o 
   9   2  17       31.87       33.26      6.59 o 
  10   2  17      500.27      521.50     17.27 o 
  11   2  17        1.47        1.70      5.85 o 
  12   2  17       56.73       54.67      8.62 o 
  13   2  17       95.49       81.56     11.38 o 
  14   2  17        0.86        9.50      7.68 o 
   1   3  17        0.34       10.15      6.80 o 
   2   3  17      588.53      558.71     23.15 o 
   3   3  17      552.21      528.76     20.00 o 
   4   3  17      332.24      353.56     16.62 o 
   5   3  17     1679.57     1716.14     40.81 o 
   6   3  17      438.19      486.90     19.36 o 
   7   3  17      255.14      261.43     15.35 o 
   8   3  17      182.74      198.31     12.74 o 
   9   3  17      166.31      190.70     12.31 o 
  10   3  17      515.63      479.38     18.16 o 
  11   3  17      746.92      787.24     25.55 o 
  12   3  17        0.17       -0.40      7.54 o 
  13   3  17       13.02        7.70      7.11 o 
  14   3  17      151.24      145.13     14.18 o 
   0   4  17      233.73      216.27     25.98 o 
   1   4  17     1093.21     1073.81     31.75 o 
   2   4  17       11.27        4.67      6.68 o 
   3   4  17       77.26       90.15     11.40 o 
   4   4  17      316.52      283.24     23.77 o 
   5   4  17     2050.20     2067.88     42.02 o 
   6   4  17        1.29       -3.33      5.71 o 
   7   4  17      379.40      422.74     22.33 o 
   8   4  17        5.66        3.50      6.52 o 
   9   4  17      108.68      104.33     11.22 o 
  10   4  17      524.12      529.51     23.10 o 
  11   4  17        6.31       16.39      8.46 o 
  12   4  17       45.80       27.69      8.95 o 
  13   4  17       32.66       38.90     12.45 o 
  14   4  17      151.75      157.28     19.35 o 
   1   5  17      161.73      152.52     25.36 o 
   2   5  17       85.32       69.61     10.54 o 
   3   5  17       15.61        6.40      6.40 o 
   4   5  17      249.71      254.61     17.52 o 
   5   5  17       35.61       28.32     11.31 o 
   6   5  17        1.98        3.77      7.35 o 
   7   5  17        9.64        9.52      7.02 o 
   8   5  17      362.66      314.73     18.80 o 
   9   5  17      239.07      275.05     16.24 o 
  10   5  17        9.52        6.95      7.79 o 
  11   5  17      464.91      465.28     25.35 o 
  12   5  17       66.11       74.30     13.59 o 
  13   5  17      282.50      297.58     21.70 o 
   0   6  17      494.36      490.91     37.16 o 
   1   6  17      994.75     1073.76     37.99 o 
   2   6  17      254.46      275.42     20.92 o 
   3   6  17      527.25      580.93     28.98 o 
   4   6  17       27.08       16.90      8.05 o 
   5   6  17      508.37      479.84     22.77 o 
   6   6  17       41.48       31.54      9.23 o 
   7   6  17      240.00      267.70     24.82 o 
   8   6  17       81.28       66.19     11.77 o 
   9   6  17        5.73       -0.46      8.57 o 
  10   6  17       80.15       84.85     19.47 o 
  11   6  17       19.98        8.18     11.28 o 
  12   6  17      346.10      416.53     33.60 o 
   1   7  17        0.54        3.75      8.43 o 
   2   7  17        0.21        0.65      8.30 o 
   3   7  17       16.31       21.77     10.20 o 
   4   7  17       69.97       93.05     12.94 o 
   5   7  17       10.42       -6.84      7.30 o 
   6   7  17       21.53       13.45      8.71 o 
   7   7  17       82.42       86.73     12.86 o 
   8   7  17        4.65       21.23     10.30 o 
   9   7  17       25.04       31.81     11.41 o 
  10   7  17        8.43       23.19     12.49 o 
  11   7  17       30.80       20.59     12.36 o 
   0   8  17        4.90       -1.67     12.81 o 
   1   8  17      389.15      357.58     25.32 o 
   2   8  17      261.01      311.99     25.21 o 
   3   8  17       99.21       91.83     15.21 o 
   4   8  17      114.62      129.68     17.84 o 
   5   8  17      699.85      745.09     32.51 o 
   6   8  17       25.88       33.03     10.47 o 
   7   8  17      931.89     1035.17     35.09 o 
   8   8  17       14.40        3.12      9.98 o 
   9   8  17        6.13       14.50     11.74 o 
   1   9  17        5.46        5.32     10.23 o 
   2   9  17      136.54      142.79     18.80 o 
   3   9  17       16.68        3.60     10.56 o 
   4   9  17       10.47       18.60     12.15 o 
   5   9  17       27.85       11.51     14.60 o 
   6   9  17       70.47       97.26     17.29 o 
   7   9  17       14.89       16.06     10.81 o 
   0  10  17      126.61      128.39     27.01 o 
   1  10  17      322.23      387.50     28.17 o 
   2  10  17       49.81       50.77     15.01 o 
   3  10  17       29.29       29.05     13.71 o 
   4  10  17      301.03      301.08     38.40 o 
   0   0  18     1822.03     1811.05     64.77 o 
   1   0  18       11.57        8.43      9.42 o 
   2   0  18       26.22       22.45      9.96 o 
   3   0  18      620.88      665.08     28.62 o 
   4   0  18      388.87      347.64     20.06 o 
   5   0  18       98.90       70.22     11.50 o 
   6   0  18      216.52      233.30     16.95 o 
   7   0  18      402.40      346.47     32.23 o 
   8   0  18      140.89      141.36     14.62 o 
   9   0  18      332.84      355.99     21.02 o 
  10   0  18      377.10      414.22     22.52 o 
  11   0  18      221.88      178.08     16.59 o 
  12   0  18      234.85      231.06     21.33 o 
  13   0  18        0.30       -8.82      8.82 o 
  14   0  18       46.11       28.92     27.91 o 
   1   1  18     3549.10     3472.69     58.68 o 
   2   1  18       96.14       66.49      8.40 o 
   3   1  18       40.98       27.38      9.37 o 
   4   1  18        2.86        6.16      5.36 o 
   5   1  18      532.26      509.36     16.80 o 
   6   1  18      171.22      154.92     10.41 o 
   7   1  18      242.95      231.03     13.84 o 
   8   1  18        3.78        7.07      5.39 o 
   9   1  18      214.19      187.09     11.36 o 
  10   1  18       77.28       67.25      8.37 o 
  11   1  18       34.76       35.22      7.42 o 
  12   1  18       51.26       63.47      9.21 o 
  13   1  18      308.83      344.99     19.25 o 
  14   1  18       40.67       17.01      9.81 o 
   0   2  18      155.88      166.22     24.41 o 
   1   2  18     3534.20     3390.74     70.06 o 
   2   2  18     1846.83     1763.37     52.00 o 
   3   2  18     1405.64     1309.74     29.46 o 
   4   2  18       18.81       12.77      6.00 o 
   5   2  18        1.45        5.45      5.28 o 
   6   2  18      932.75      926.17     24.52 o 
   7   2  18       78.88       84.48      8.67 o 
   8   2  18        6.29        1.82      5.09 o 
   9   2  18        5.73        6.91      5.73 o 
  10   2  18      135.39      137.42     10.67 o 
  11   2  18        0.29        0.82      6.22 o 
  12   2  18        2.81       12.72      7.32 o 
  13   2  18       52.98       59.59     10.99 o 
  14   2  18      100.53      116.00     14.93 o 
   1   3  18      132.36      122.64     12.90 o 
   2   3  18      136.54      154.25     14.10 o 
   3   3  18       65.83       62.87     16.23 o 
   4   3  18      276.65      323.24     18.55 o 
   5   3  18      389.18      373.02     17.79 o 
   6   3  18      110.90      111.85     11.30 o 
   7   3  18      155.25      158.32     13.52 o 
   8   3  18       17.68       12.59      7.20 o 
   9   3  18        2.60        5.23      7.01 o 
  10   3  18        1.02        4.65      6.96 o 
  11   3  18       25.94       33.39      7.95 o 
  12   3  18       58.68       69.76     10.43 o 
  13   3  18      176.00      210.73     15.22 o 
   0   4  18        0.21        0.11     11.50 o 
   1   4  18      162.88      175.75     19.87 o 
   2   4  18      657.02      650.52     29.42 o 
   3   4  18       41.94       36.28      9.16 o 
   4   4  18        4.12       -5.91      6.17 o 
   5   4  18       45.72       53.11     10.18 o 
   6   4  18      171.57      142.69     14.16 o 
   7   4  18       10.05       14.56      7.48 o 
   8   4  18       12.72        6.99      6.92 o 
   9   4  18      603.56      632.18     33.70 o 
  10   4  18        1.74        4.88      8.33 o 
  11   4  18       83.03       57.49     12.49 o 
  12   4  18       47.58       53.25     14.50 o 
  13   4  18        1.26       -3.61      9.13 o 
   1   5  18        0.17       -0.28      7.75 o 
   2   5  18      124.18      101.90     12.82 o 
   3   5  18      133.33      172.16     27.26 o 
   4   5  18      413.58      398.59     21.34 o 
   5   5  18       64.10       64.45     11.15 o 
   6   5  18      250.81      264.59     23.78 o 
   7   5  18      870.44      929.73     32.97 o 
   8   5  18        5.37       -3.34      7.22 o 
   9   5  18       88.20      108.09     15.11 o 
  10   5  18      166.76      155.28     17.27 o 
  11   5  18      261.29      283.73     21.09 o 
  12   5  18        7.37       -6.64      8.68 o 
   0   6  18       54.19       24.74     53.96 o 
   1   6  18        0.81       -8.06      8.06 o 
   2   6  18      120.13      147.23     17.30 o 
   3   6  18       77.46       79.08     12.11 o 
   4   6  18      143.79      117.86     13.54 o 
   5   6  18        0.23        0.52      7.60 o 
   6   6  18       43.80       56.16     10.62 o 
   7   6  18        5.74        6.58      8.18 o 
   8   6  18      133.31      151.17     15.37 o 
   9   6  18       32.82       35.30     11.69 o 
  10   6  18       17.21       -2.81     11.18 o 
  11   6  18       15.42       21.35     12.68 o 
   1   7  18       31.26       16.41     10.10 o 
   2   7  18       26.02       -2.82      8.58 o 
   3   7  18        0.07       -3.46      8.79 o 
   4   7  18      331.52      397.07     22.71 o 
   5   7  18       32.38       15.85      9.06 o 
   6   7  18      239.41      278.95     19.65 o 
   7   7  18       82.28      100.47     14.01 o 
   8   7  18      185.17      180.06     18.98 o 
   9   7  18       85.25       88.60     15.22 o 
  10   7  18      329.75      324.43     27.47 o 
   0   8  18       48.35       61.00     20.65 o 
   1   8  18       27.90       46.91     12.97 o 
   2   8  18        7.20       -7.76      9.14 o 
   3   8  18       19.67       18.53     11.46 o 
   4   8  18       71.83       87.21     16.02 o 
   5   8  18      182.22      209.70     21.56 o 
   6   8  18        4.22        5.24      9.10 o 
   7   8  18      184.10      178.76     17.32 o 
   8   8  18        3.95       -3.08      9.98 o 
   1   9  18       13.97       15.72     11.75 o 
   2   9  18        1.05       -1.36     10.91 o 
   3   9  18       42.18       38.00     13.96 o 
   4   9  18      278.93      300.21     26.45 o 
   5   9  18        4.91       11.63     12.40 o 
   1   1  19        7.37       19.82      8.13 o 
   2   1  19      269.10      272.84     17.54 o 
   3   1  19        7.62       17.43      6.92 o 
   4   1  19      378.41      343.51     15.66 o 
   5   1  19      160.53      184.22     12.30 o 
   6   1  19      130.04      106.94     10.48 o 
   7   1  19      485.69      511.82     17.80 o 
   8   1  19     1118.98     1098.45     27.45 o 
   9   1  19      267.76      243.98     13.82 o 
  10   1  19      198.91      221.99     13.81 o 
  11   1  19      387.63      392.97     16.42 o 
  12   1  19      290.63      314.26     22.80 o 
  13   1  19      161.06      165.73     15.37 o 
   0   2  19      682.42      562.52     39.76 o 
   1   2  19        3.88       32.20      8.70 o 
   2   2  19     1449.45     1344.60     37.57 o 
   3   2  19       34.39       39.55      9.71 o 
   4   2  19      106.11       90.26      9.77 o 
   5   2  19      373.65      339.11     15.98 o 
   6   2  19       55.56       43.16      8.36 o 
   7   2  19      826.19      812.22     23.86 o 
   8   2  19      103.68       97.43     10.57 o 
   9   2  19      143.39      121.63     11.25 o 
  10   2  19       55.77       46.27      8.05 o 
  11   2  19      369.27      339.48     16.75 o 
  12   2  19      180.91      212.48     15.17 o 
   1   3  19      253.10      237.41     17.17 o 
   2   3  19        1.93        6.78      7.45 o 
   3   3  19      463.08      450.26     33.58 o 
   4   3  19       42.55       11.77      8.24 o 
   5   3  19        0.24        1.55      7.13 o 
   6   3  19     1146.17     1144.07     33.24 o 
   7   3  19     1055.13     1087.09     30.54 o 
   8   3  19      112.17      149.35     13.31 o 
   9   3  19      453.94      457.58     20.68 o 
  10   3  19      156.91      138.67     12.34 o 
  11   3  19      327.98      298.17     17.44 o 
  12   3  19       63.00       39.81     10.60 o 
   0   4  19       62.36       41.12     29.30 o 
   1   4  19      333.95      331.85     22.94 o 
   2   4  19      394.66      415.99     21.76 o 
   3   4  19      570.32      591.69     25.64 o 
   4   4  19        0.14        0.53      7.17 o 
   5   4  19      190.19      189.45     16.13 o 
   6   4  19       79.73       82.09     12.35 o 
   7   4  19      111.77      127.51     14.45 o 
   8   4  19      137.79      117.26     14.11 o 
   9   4  19        0.20       -6.78      6.78 o 
  10   4  19       27.96       24.67      9.69 o 
  11   4  19       31.76       29.85     11.57 o 
   1   5  19       21.42       18.34      9.97 o 
   2   5  19        0.13        2.09      8.56 o 
   3   5  19       54.64       41.66     13.38 o 
   4   5  19        4.20        6.58      7.93 o 
   5   5  19      175.72      169.20     17.76 o 
   6   5  19       14.77        8.23      8.65 o 
   7   5  19      339.10      378.64     21.96 o 
   8   5  19      982.68     1109.42     35.50 o 
   9   5  19       41.28       58.81     12.98 o 
  10   5  19       19.90       10.54     10.10 o 
  11   5  19       66.71       66.25     16.22 o 
   0   6  19      669.89      789.04     49.99 o 
   1   6  19      521.74      526.63     29.06 o 
   2   6  19      360.99      379.88     26.32 o 
   3   6  19      333.84      306.30     23.55 o 
   4   6  19      209.60      199.29     17.26 o 
   5   6  19     1057.27     1059.67     35.10 o 
   6   6  19       45.68       36.54     10.41 o 
   7   6  19      525.77      596.16     26.84 o 
   8   6  19       23.08       39.07     10.62 o 
   9   6  19      182.24      221.04     20.92 o 
  10   6  19       74.55       83.53     22.10 o 
   1   7  19       57.29       54.47     13.88 o 
   2   7  19        0.27       -3.49      9.81 o 
   3   7  19       42.11       48.25     14.64 o 
   4   7  19        0.75       -3.14     10.02 o 
   5   7  19      136.74      121.48     15.38 o 
   6   7  19      132.58      154.45     16.92 o 
   7   7  19        1.30        5.11      9.08 o 
   8   7  19       48.66       49.82     13.59 o 
   0   8  19      268.07      295.18     53.03 o 
   1   8  19      249.12      226.85     22.28 o 
   2   8  19      853.27      930.75     40.41 o 
   3   8  19      277.27      372.30     31.69 o 
   4   8  19      211.32      259.57     24.98 o 
   5   8  19       74.76       70.12     15.73 o 
   6   8  19      217.37      237.18     20.03 o 
   1   9  19        3.65        3.66     11.07 o 
   2   9  19        0.30       -1.45     11.03 o 
   0   0  20      497.19      573.99     56.75 o 
   1   0  20       94.91      102.80     21.37 o 
   2   0  20       65.33       57.26     18.08 o 
   3   0  20     1670.95     1721.08    118.18 o 
   4   0  20       23.47       32.23     11.65 o 
   5   0  20       15.09       12.07     10.45 o 
   6   0  20       17.38       14.61     11.54 o 
   7   0  20      242.05      267.18     19.96 o 
   8   0  20      140.35      159.48     18.80 o 
   9   0  20      610.00      602.67     28.76 o 
  10   0  20       70.94       96.21     14.60 o 
  11   0  20       82.99       81.36     14.05 o 
  12   0  20       65.52       50.41     14.21 o 
   1   1  20      218.23      231.84     20.32 o 
   2   1  20       57.49       47.73     10.76 o 
   3   1  20      453.40      395.28     21.31 o 
   4   1  20       85.29       63.95      9.97 o 
   5   1  20      515.37      446.93     18.51 o 
   6   1  20        6.63       -5.04      6.09 o 
   7   1  20      103.25       85.09     11.21 o 
   8   1  20       11.38        8.60      7.11 o 
   9   1  20       31.46       30.70      7.65 o 
  10   1  20       54.74       53.29      8.88 o 
  11   1  20        1.29        4.84      6.81 o 
  12   1  20       82.30       84.97     12.85 o 
   0   2  20       14.86       18.28     14.13 o 
   1   2  20      378.66      391.60     21.34 o 
   2   2  20      882.28      871.73     41.86 o 
   3   2  20      350.75      361.64     20.71 o 
   4   2  20       40.88       22.98     10.12 o 
   5   2  20        6.70        5.26      7.56 o 
   6   2  20       54.11       44.64      8.64 o 
   7   2  20       95.26       93.91     10.72 o 
   8   2  20       40.14       60.89     10.55 o 
   9   2  20       84.95       70.10     10.05 o 
  10   2  20        8.10        7.78      7.19 o 
  11   2  20       43.97       46.87     10.10 o 
   1   3  20        0.01       10.39      8.48 o 
   2   3  20       28.93       31.58      9.38 o 
   3   3  20       34.01       29.56      9.67 o 
   4   3  20       93.38       72.39     10.59 o 
   5   3  20       55.78       56.52     10.06 o 
   6   3  20        0.02       -0.26      6.83 o 
   7   3  20      449.31      439.56     20.73 o 
   8   3  20      222.59      226.18     19.23 o 
   9   3  20       28.48       26.34      8.21 o 
  10   3  20        0.25       -3.72      7.60 o 
  11   3  20      237.14      233.41     16.68 o 
   0   4  20     1155.53     1209.01     60.85 o 
   1   4  20     1412.17     1258.82     43.94 o 
   2   4  20       64.98       64.75     11.86 o 
   3   4  20      386.77      425.09     23.00 o 
   4   4  20       63.98       72.56     12.28 o 
   5   4  20       81.28       57.59     11.48 o 
   6   4  20      227.24      273.80     19.39 o 
   7   4  20       14.27       20.29      9.62 o 
   8   4  20        0.48       -7.77      7.77 o 
   9   4  20       50.03       34.73     11.05 o 
  10   4  20      394.77      465.48     43.60 o 
   1   5  20      125.68      121.27     17.04 o 
   2   5  20       82.79       53.58     17.35 o 
   3   5  20       39.24       15.35      9.21 o 
   4   5  20      214.82      222.59     29.42 o 
   5   5  20      373.86      418.62     29.86 o 
   6   5  20      253.79      263.21     27.90 o 
   7   5  20      528.95      576.49     26.94 o 
   8   5  20      291.72      336.21     22.57 o 
   9   5  20      500.79      617.56     31.59 o 
   0   6  20        6.96        9.61     14.79 o 
   1   6  20        0.02       -1.91      9.80 o 
   2   6  20       16.93       23.22     11.25 o 
   3   6  20        0.30        1.58      9.79 o 
   4   6  20      236.99      282.01     20.51 o 
   5   6  20       11.78        2.28      9.27 o 
   6   6  20        7.78        5.29      9.63 o 
   7   6  20        1.60        3.95      8.97 o 
   8   6  20       37.09       30.05     11.17 o 
   1   7  20       25.16       -5.56     11.28 o 
   2   7  20       28.49       52.47     14.24 o 
   3   7  20        8.03       17.32     12.19 o 
   4   7  20        1.13        2.00     11.55 o 
   5   7  20        0.99       -8.63      8.63 o 
   6   7  20       41.76       37.34     11.39 o 
   0   8  20       57.97       67.11     34.89 o 
   1   8  20       30.67        9.65     12.76 o 
   2   8  20       14.86       16.81     12.68 o 
   3   8  20        0.46        3.52     11.33 o 
   1   1  21      106.64       96.40     15.27 o 
   2   1  21       89.58       89.47     15.98 o 
   3   1  21       25.30        6.45      8.26 o 
   4   1  21       84.80       97.36     13.50 o 
   5   1  21      130.73      122.22     12.90 o 
   6   1  21      255.25      274.68     17.46 o 
   7   1  21      309.01      331.02     17.29 o 
   8   1  21      393.24      376.51     18.37 o 
   9   1  21       91.08       77.61     10.60 o 
  10   1  21      776.13      895.93     27.27 o 
   0   2  21      291.47      289.16     36.28 o 
   1   2  21      374.53      391.83     28.06 o 
   2   2  21      268.50      276.54     25.79 o 
   3   2  21      516.38      493.36     24.55 o 
   4   2  21       16.11       16.18      9.06 o 
   5   2  21        0.09        1.67      8.24 o 
   6   2  21       32.20       40.50      9.72 o 
   7   2  21      220.68      252.15     15.74 o 
   8   2  21        0.39       -3.01      6.67 o 
   9   2  21        1.83        3.55      7.73 o 
  10   2  21      172.67      178.49     14.54 o 
   1   3  21       43.38       17.09     11.02 o 
   2   3  21       15.86       20.33      9.54 o 
   3   3  21        3.88       12.33      8.86 o 
   4   3  21      270.54      304.29     24.01 o 
   5   3  21       45.02       34.65      9.36 o 
   6   3  21      542.61      635.73     37.91 o 
   7   3  21      153.68      169.27     18.31 o 
   8   3  21      354.26      393.49     20.76 o 
   9   3  21        5.85        0.24      8.00 o 
   0   4  21     2630.15     2691.02     98.30 o 
   1   4  21      199.62      204.14     20.94 o 
   2   4  21      265.13      250.31     28.74 o 
   3   4  21       57.36       61.78     19.87 o 
   4   4  21     1006.87     1148.92     37.15 o 
   5   4  21        9.86        8.64      9.26 o 
   6   4  21        6.44       10.82      9.17 o 
   7   4  21        0.30        5.88      9.32 o 
   8   4  21       95.29       86.68     14.39 o 
   9   4  21      363.05      381.26     33.21 o 
   1   5  21       78.28       49.50     13.53 o 
   2   5  21       45.03       48.72     13.59 o 
   3   5  21      159.54      129.14     15.69 o 
   4   5  21      479.60      486.39     31.15 o 
   5   5  21       31.33       31.12     10.75 o 
   6   5  21        1.29       -0.23      9.49 o 
   7   5  21       22.33       33.63     11.19 o 
   0   6  21     1700.70     2016.99     85.84 o 
   1   6  21       37.16       32.20     13.29 o 
   2   6  21      463.88      433.07     31.15 o 
   3   6  21      103.54       92.43     16.47 o 
   4   6  21      619.38      762.05     34.22 o 
   5   6  21       30.94       40.50     15.77 o 
   6   6  21       37.19       44.28     12.31 o 
   1   7  21       16.51       19.68     13.24 o 
   2   7  21        5.53      -10.17     10.17 o 
   3   7  21       56.85       56.69     15.51 o 
   0   0  22      156.19      137.68     37.21 o 
   1   0  22      462.01      512.70     75.35 o 
   2   0  22      166.26      179.56     28.56 o 
   3   0  22      503.83      562.47     43.40 o 
   4   0  22        4.53        1.10     26.51 o 
   5   0  22      626.10      673.11     68.84 o 
   6   0  22       61.23       57.79     15.49 o 
   7   0  22       26.77       21.09     13.54 o 
   8   0  22       87.91       93.23     17.76 o 
   9   0  22      258.92      256.31     25.85 o 
   1   1  22      293.37      323.61     24.58 o 
   2   1  22       14.20        3.30      9.99 o 
   3   1  22        0.09       -1.76     10.11 o 
   4   1  22      176.59      194.72     17.84 o 
   5   1  22       43.19       35.21     13.94 o 
   6   1  22      338.25      369.69     22.74 o 
   7   1  22       25.55       18.00      9.03 o 
   8   1  22       18.57        8.72      9.36 o 
   9   1  22       19.47       24.32     15.75 o 
   0   2  22        1.53       -1.02     13.19 o 
   1   2  22      443.37      473.37     30.66 o 
   2   2  22      485.97      628.29     33.84 o 
   3   2  22      607.26      716.33     40.28 o 
   4   2  22      197.75      190.78     18.07 o 
   5   2  22        6.11       -5.83      8.38 o 
   6   2  22      159.64      185.69     17.85 o 
   7   2  22       99.27       98.57     14.95 o 
   8   2  22      130.99      143.48     14.81 o 
   1   3  22       31.46       46.82     13.26 o 
   2   3  22      465.49      463.88     35.35 o 
   3   3  22        0.12       -0.95      8.60 o 
   4   3  22      135.10      116.24     17.87 o 
   5   3  22       14.93        7.68      9.53 o 
   6   3  22      347.94      379.15     35.96 o 
   7   3  22       87.03       50.03     11.15 o 
   8   3  22        3.47      -14.88     16.75 o 
   0   4  22       72.34       41.60     31.16 o 
   1   4  22      233.06      252.17     23.09 o 
   2   4  22      209.97      262.10     28.93 o 
   3   4  22        3.79       -8.83      8.83 o 
   4   4  22      112.95      106.94     15.36 o 
   5   4  22      208.91      231.65     19.99 o 
   6   4  22      216.47      222.79     19.54 o 
   7   4  22        0.03        2.29     18.61 o 
   1   5  22        1.85       -3.61      9.98 o 
   2   5  22       81.14      100.93     17.61 o 
   3   5  22       60.69       71.22     15.66 o 
   4   5  22        0.12        1.23      9.70 o 
   5   5  22      155.40      145.09     17.19 o 
   0   6  22       96.95       97.49     25.63 o 
   1   6  22      121.49       84.77     17.38 o 
   2   6  22      208.00      228.84     24.98 o 
   1   1  23       27.57        9.67     12.08 o 
   2   1  23      116.55      166.61     30.21 o 
   3   1  23      106.06      118.28     22.29 o 
   4   1  23      173.48      274.80     24.49 o 
   5   1  23        2.79       -6.67     10.54 o 
   6   1  23      142.05      121.75     16.25 o 
   0   2  23       36.29       62.79     20.53 o 
   1   2  23       50.53       99.12     17.35 o 
   2   2  23      320.58      343.73     32.49 o 
   3   2  23       27.51       24.20     12.03 o 
   4   2  23       42.39       41.63     13.47 o 
   5   2  23        1.26       -7.37      9.37 o 
   6   2  23       27.89       29.82     11.41 o 
   1   3  23        8.68        8.19     13.35 o 
   2   3  23        5.12      -10.22     10.22 o 
   3   3  23       31.08       47.88     14.03 o 
   4   3  23      130.09      136.66     16.55 o 
   5   3  23       70.92       90.78     14.89 o 
   0   4  23      846.77      821.86     54.59 o 
   1   4  23      110.08      113.15     24.88 o 
   2   4  23      696.42      801.70     45.25 o 
   3   4  23       38.16        7.64     11.56 o 
   0   0  24       97.06      162.80     42.79 o 
   1   0  24      791.39      824.03     55.58 o 
   2   0  24      138.49      132.74     27.60 o 
   3   0  24      247.26      287.09     36.50 o 
   1   1  24        8.76       -0.21     10.91 o 
   2   1  24       20.69       25.39     13.08 o 
   3   1  24      192.63      255.90     24.57 o 
   0   2  24      310.52      502.82     45.37 o 
   1   2  24       21.57       10.60     12.29 o 
                                                 
